# Supplementary material for: The canonical ER stress IRE1α/XBP1 pathway mediates skeletal muscle wasting during pancreatic cancer cachexia
Source: EMBO Mol Med. 2025 Nov 17;17(12):3607–35. doi: 10.1038/s44321-025-00337-w (PMC12686462; doi:10.1038/s44321-025-00337-w)
Supplement: Supplementary file 4 — Source data Fig. 1 [file 44321_2025_337_MOESM4_ESM.zip]

Archive with 11 entries (9 files):
- Figure 1/
- Figure 1/Quantification_Fig1A-D_H_J_K.xlsx
- Figure 1/Western blot Figure 1I/
- Figure 1/Western blot Figure 1I/Western blot Fig1I.pptx
- Figure 1/Western blot Figure 1I/Western CHOP.tif
- Figure 1/Western blot Figure 1I/Western GAPDH.tif
- Figure 1/Western blot Figure 1I/Western IRE1a.tif
- Figure 1/Western blot Figure 1I/Western LC3B.tif
- Figure 1/Western blot Figure 1I/Western PERK.tif
- Figure 1/Western blot Figure 1I/Western sXBP1.tif
- Figure 1/Western blot Figure 1I/Western Ub-conjugated proteins.tif
