# Supplementary material for: The canonical ER stress IRE1α/XBP1 pathway mediates skeletal muscle wasting during pancreatic cancer cachexia
Source: EMBO Mol Med. 2025 Nov 17;17(12):3607–35. doi: 10.1038/s44321-025-00337-w (PMC12686462; doi:10.1038/s44321-025-00337-w)
Supplement: Supplementary file 4 — Source data Fig. 1 [file 44321_2025_337_MOESM4_ESM.zip › Figure 1/Quantification_Fig1A-D_H_J_K.xlsx]

## Sheet: Quantification
Fig1A	Tumor-free BW (g)
										Unpaired t test
	FF-PBS				FF-KPC					P value	0.0064
	20.8	24.4	21.9		16.25	17.19	16			P value summary	**
										Significantly different (P < 0.05)?	Yes
										One- or two-tailed P value?	Two-tailed
										t, df	t=5.232, df=4
Fig1B	Change in BW relative to day 0 (g)
										Unpaired t test
	FF-PBS				FF-KPC					P value	0.0077
	1.3	1.3	0.5		-0.6	-1.7	-0.9			P value summary	**
										Significantly different (P < 0.05)?	Yes
										One- or two-tailed P value?	Two-tailed
										t, df	t=4.965, df=4
Fig1C	Four-paw grip strength (N/g tumor-free BW)
										Unpaired t test
	FF-PBS				FF-KPC					P value	0.001
	0.069	0.067	0.07		0.048	0.038	0.042			P value summary	**
										Significantly different (P < 0.05)?	Yes
										One- or two-tailed P value?	Two-tailed
										t, df	t=8.562, df=4
Fig1D	mRNA levels (Fold change)
										MAFbx			MuRF1			MUSA-1			Beclin-1			LC3b			Atg12
		PBS			KPC					Unpaired t test			Unpaired t test			Unpaired t test			Unpaired t test			Unpaired t test			Unpaired t test
	MAFbx	0.74	1.13	1.2	21.83	25.41	18.33			P value	0.0005		P value	0.0069		P value	0.0224		P value	0.0394		P value	0.0033		P value	0.0002
	MuRF1	0.74	1.37	0.98	12.3	13.7	7.25			P value summary	***		P value summary	**		P value summary	*		P value summary	*		P value summary	**		P value summary	***
	MUSA-1	0.98	0.98	1.04	2.27	2.24	3.69			Significantly different (P < 0.05)?	Yes		Significantly different (P < 0.05)?	Yes		Significantly different (P < 0.05)?	Yes		Significantly different (P < 0.05)?	Yes		Significantly different (P < 0.05)?	Yes		Significantly different (P < 0.05)?	Yes
	Beclin-1	0.82	1.04	1.17	1.59	2.34	1.57			One- or two-tailed P value?	Two-tailed		One- or two-tailed P value?	Two-tailed		One- or two-tailed P value?	Two-tailed		One- or two-tailed P value?	Two-tailed		One- or two-tailed P value?	Two-tailed		One- or two-tailed P value?	Two-tailed
	LC3b	0.78	1.39	0.92	5.63	5.5	8.07			t, df	t=10.17, df=4		t, df	t=5.110, df=4		t, df	t=3.620, df=4		t, df	t=3.014, df=4		t, df	t=6.274, df=4		t, df	t=12.39, df=4
	Atg12	0.99	1.01	1	1.68	1.57	1.52
Fig1H	mRNA levels (Fold change)
										Ern1			Xbp1			Dnajb9			Edem1			CHOP			PERK
		PBS			KPC					Unpaired t test			Unpaired t test			Unpaired t test			Unpaired t test			Unpaired t test			Unpaired t test
	Ern1	0.64	1.08	1.46	1.73	2.26	1.92			P value	0.0325		P value	0.0003		P value	0.0004		P value	0.0207		P value	0.0391		P value	0.6149
	Xbp1	0.69	1.23	1.18	5.89	7.34	7.2			P value summary	*		P value summary	***		P value summary	***		P value summary	*		P value summary	*		P value summary	ns
	Dnajb9	0.84	1.07	1.12	2.53	2.23	2.3			Significantly different (P < 0.05)?	Yes		Significantly different (P < 0.05)?	Yes		Significantly different (P < 0.05)?	Yes		Significantly different (P < 0.05)?	Yes		Significantly different (P < 0.05)?	Yes		Significantly different (P < 0.05)?	No
	Edem1	0.87	1.29	0.89	3.12	1.81	2.64			One- or two-tailed P value?	Two-tailed		One- or two-tailed P value?	Two-tailed		One- or two-tailed P value?	Two-tailed		One- or two-tailed P value?	Two-tailed		One- or two-tailed P value?	Two-tailed		One- or two-tailed P value?	Two-tailed
	CHOP	1.49	0.73	0.92	4.57	3.54	2.03			t, df	t=3.214, df=4		t, df	t=11.72, df=4		t, df	t=10.74, df=4		t, df	t=3.708, df=4		t, df	t=3.022, df=4		t, df	t=0.5447, df=4
	PERK	1.18	0.75	1.13	0.99	1.04	0.77
Fig1J	Protein levels (Fold change)
										IRE1α			sXBP1			CHOP			PERK			Ub-conjugated proteins			LC3b-II/I
	PBS				KPC					Unpaired t test			Unpaired t test			Unpaired t test			Unpaired t test			Unpaired t test			Unpaired t test
IRE1α	0.487675	0.711323	1.801		2.14889	2.27615	1.66218	2.73585		P value	0.0373		P value	0.036		P value	0.0059		P value	0.3985		P value	0.0008		P value	0.0013
sXBP1	0.527928	1.10194	1.37013		1.5587	4.52856	5.6553	4.16198		P value summary	*		P value summary	*		P value summary	**		P value summary	ns		P value summary	***		P value summary	**
CHOP	0.99497	0.874615	1.13042		2.52407	2.96226	4.30318	2.82823		Significantly different (P < 0.05)?	Yes		Significantly different (P < 0.05)?	Yes		Significantly different (P < 0.05)?	Yes		Significantly different (P < 0.05)?	No		Significantly different (P < 0.05)?	Yes		Significantly different (P < 0.05)?	Yes
PERK	0.990835	0.971537	1.03763		1.01448	1.03858	0.904458	0.694788		One- or two-tailed P value?	Two-tailed		One- or two-tailed P value?	Two-tailed		One- or two-tailed P value?	Two-tailed		One- or two-tailed P value?	Two-tailed		One- or two-tailed P value?	Two-tailed		One- or two-tailed P value?	Two-tailed
Ub-conjugated proteins	0.400081	0.825027	1.77489		7.46465	5.87503	8.05875	9.36152		t, df	t=2.815, df=5		t, df	t=2.846, df=5		t, df	t=4.584, df=5		t, df	t=0.9227, df=5		t, df	t=7.266, df=5		t, df	t=6.525, df=5
LC3b-II/I	0.565562	0.656117	1.77832		6.4863	8.87068	9.11543	5.95087
Fig1K	mRNA levels (Fold change)
										Bloc1s1			Pdgfr			Scara3			Sparc
		PBS			KPC					Unpaired t test			Unpaired t test			Unpaired t test			Unpaired t test
	Bloc1s1	0.74	1.5	0.9	2.01	2.16	1.35			P value	0.0798		P value	0.3181		P value	0.0643		P value	0.5362
	Pdgfr	0.79	1.49	0.85	0.89	0.7	0.75			P value summary	ns		P value summary	ns		P value summary	ns		P value summary	ns
	Scara3	0.74	1.37	0.99	0.71	0.35	0.41			Significantly different (P < 0.05)?	No		Significantly different (P < 0.05)?	No		Significantly different (P < 0.05)?	No		Significantly different (P < 0.05)?	No
	Sparc	0.68	1.75	0.84	0.83	0.94	0.82			One- or two-tailed P value?	Two-tailed		One- or two-tailed P value?	Two-tailed		One- or two-tailed P value?	Two-tailed		One- or two-tailed P value?	Two-tailed
										t, df	t=2.335, df=4		t, df	t=1.139, df=4		t, df	t=2.535, df=4		t, df	t=0.6758, df=4
