# Supplementary material for: The canonical ER stress IRE1α/XBP1 pathway mediates skeletal muscle wasting during pancreatic cancer cachexia
Source: EMBO Mol Med. 2025 Nov 17;17(12):3607–35. doi: 10.1038/s44321-025-00337-w (PMC12686462; doi:10.1038/s44321-025-00337-w)
Supplement: Supplementary file 5 — Source data Fig. 2 [file 44321_2025_337_MOESM5_ESM.zip]

Archive with 15 entries (10 files):
- Figure 2/
- Figure 2/Fig2G/
- Figure 2/Fig2G/TA muscle_Laminin-DAPI staining representative images/
- Figure 2/Fig2G/TA muscle_Laminin-DAPI staining representative images/Xbp1-flfl-KPC.png
- Figure 2/Fig2G/TA muscle_Laminin-DAPI staining representative images/Xbp1-flfl-PBS.png
- Figure 2/Fig2G/TA muscle_Laminin-DAPI staining representative images/Xbp1-mKO-KPC.png
- Figure 2/Fig2G/TA muscle_Laminin-DAPI staining representative images/Xbp1-mKO-PBS.png
- Figure 2/Fig2K/
- Figure 2/Fig2K/Soleus muscle_Laminin-DAPI staining representative images/
- Figure 2/Fig2K/Soleus muscle_Laminin-DAPI staining representative images/Xbp1_flfl_KPC.tif
- Figure 2/Fig2K/Soleus muscle_Laminin-DAPI staining representative images/Xbp1_flfl_PBS.tif
- Figure 2/Fig2K/Soleus muscle_Laminin-DAPI staining representative images/Xbp1_mKO_KPC.tif
- Figure 2/Fig2K/Soleus muscle_Laminin-DAPI staining representative images/Xbp1_mKO_PBS.tif
- Figure 2/Quantification-Fig2A-E_G-I_K-M.xlsx
- Figure 2/Quantification-Fig2J_N.xlsx
