# Supplementary material for: The canonical ER stress IRE1α/XBP1 pathway mediates skeletal muscle wasting during pancreatic cancer cachexia
Source: EMBO Mol Med. 2025 Nov 17;17(12):3607–35. doi: 10.1038/s44321-025-00337-w (PMC12686462; doi:10.1038/s44321-025-00337-w)
Supplement: Supplementary file 5 — Source data Fig. 2 [file 44321_2025_337_MOESM5_ESM.zip › Figure 2/Quantification-Fig2A-E_G-I_K-M.xlsx]

## Sheet: Sheet1
Figure 2A		Tumor-free body weight (g)
		XBP1 FL/FL											XBP1mKO													Tukey's multiple comparisons test	Predicted (LS) mean diff.	95.00% CI of diff.	Below threshold?	Summary	Adjusted P Value
	PBS	20.8	22.7	24.4	21.9	21.9							19.2	21.4	21.1	19.1	23
	KPC	21.6	16.25	19.9	17.19	16	21.17	22.22	18.76	16.5			19.02	21.298	18.77	20.33	18.02	20.536	21.03	17.2	21.607					PBS:XBP1 FL/FL vs. PBS:XBP1mKO	1.58	-1.720 to 4.880	No	ns	0.5592
																										PBS:XBP1 FL/FL vs. KPC:XBP1 FL/FL	3.497	0.5863 to 6.407	Yes	*	0.0144
																										PBS:XBP1 FL/FL vs. KPC:XBP1mKO	2.583	-0.3271 to 5.494	No	ns	0.0946
																										PBS:XBP1mKO vs. KPC:XBP1 FL/FL	1.917	-0.9937 to 4.827	No	ns	0.2903
																										PBS:XBP1mKO vs. KPC:XBP1mKO	1.003	-1.907 to 3.914	No	ns	0.7779
																										KPC:XBP1 FL/FL vs. KPC:XBP1mKO	-0.9134	-3.373 to 1.546	No	ns	0.737
Figure 2B		Four-paw grip strength (N/g tumor-free BW)
		XBP1 FL/FL											XBP1mKO													Tukey's multiple comparisons test	Predicted (LS) mean diff.	95.00% CI of diff.	Below threshold?	Summary	Adjusted P Value
	PBS	0.069	0.068	0.067	0.069	0.07							0.068	0.071	0.073	0.078	0.074
	KPC	0.048241	0.058831	0.06593	0.045608	0.049625	0.046103	0.065257	0.063152	0.047089			0.072555	0.058879	0.054662	0.070635	0.077248	0.070023	0.058868	0.052791	0.064886					PBS:XBP1 FL/FL vs. PBS:XBP1mKO	-0.0042	-0.01684 to 0.008443	No	ns	0.7963
																										PBS:XBP1 FL/FL vs. KPC:XBP1 FL/FL	0.01417	0.003024 to 0.02532	Yes	**	0.0092
																										PBS:XBP1 FL/FL vs. KPC:XBP1mKO	0.004095	-0.007055 to 0.01524	No	ns	0.7434
																										PBS:XBP1mKO vs. KPC:XBP1 FL/FL	0.01837	0.007224 to 0.02952	Yes	***	0.0007
																										PBS:XBP1mKO vs. KPC:XBP1mKO	0.008295	-0.002855 to 0.01944	No	ns	0.1975
																										KPC:XBP1 FL/FL vs. KPC:XBP1mKO	-0.01008	-0.01950 to -0.0006556	Yes	*	0.0329
Figure 2C		Muscle wet weight (mg/g tumor-free BW)
TA		XBP1 FL/FL											XBP1mKO													Tukey's multiple comparisons test	Predicted (LS) mean diff.	95.00% CI of diff.	Below threshold?	Summary	Adjusted P Value
	PBS	2.031	1.96	2.033	1.911	1.92							1.906	1.82	1.836	1.937	1.717
	KPC	1.763	1.796	1.649	1.703	1.906	1.852	1.61	1.7	1.879			1.866	1.812	1.766	1.832	1.792	1.819	1.897	1.599	1.958					PBS:XBP1 FL/FL vs. PBS:XBP1mKO	0.1278	-0.03524 to 0.2908	No	ns	0.1626
																										PBS:XBP1 FL/FL vs. KPC:XBP1 FL/FL	0.209	0.06522 to 0.3528	Yes	**	0.0027
																										PBS:XBP1 FL/FL vs. KPC:XBP1mKO	0.1553	0.01155 to 0.2991	Yes	*	0.0309
																										PBS:XBP1mKO vs. KPC:XBP1 FL/FL	0.0812	-0.06258 to 0.2250	No	ns	0.4205
																										PBS:XBP1mKO vs. KPC:XBP1mKO	0.02753	-0.1163 to 0.1713	No	ns	0.9514
																										KPC:XBP1 FL/FL vs. KPC:XBP1mKO	-0.05367	-0.1752 to 0.06785	No	ns	0.6216
GA		XBP1 FL/FL											XBP1mKO													Tukey's multiple comparisons test	Predicted (LS) mean diff.	95.00% CI of diff.	Below threshold?	Summary	Adjusted P Value
	PBS	5.163	5.493	5.582	5.16	5.098							4.971	4.953	5.078	4.343	4.893
	KPC	5.157	4.817	4.98	4.253	5.111	4.764	4.731	4.867	4.811			5.108	4.808	4.952	4.464	5.047	4.923	5.214	4.596	5.174					PBS:XBP1 FL/FL vs. PBS:XBP1mKO	0.4516	-0.001445 to 0.9046	No	ns	0.0509
																										PBS:XBP1 FL/FL vs. KPC:XBP1 FL/FL	0.4669	0.06732 to 0.8664	Yes	*	0.0178
																										PBS:XBP1 FL/FL vs. KPC:XBP1mKO	0.3785	-0.02102 to 0.7781	No	ns	0.0678
																										PBS:XBP1mKO vs. KPC:XBP1 FL/FL	0.01527	-0.3843 to 0.4148	No	ns	0.9996
																										PBS:XBP1mKO vs. KPC:XBP1mKO	-0.07307	-0.4726 to 0.3265	No	ns	0.9572
																										KPC:XBP1 FL/FL vs. KPC:XBP1mKO	-0.08833	-0.4260 to 0.2493	No	ns	0.8875
Soleus		XBP1 FL/FL											XBP1mKO													Tukey's multiple comparisons test	Predicted (LS) mean diff.	95.00% CI of diff.	Below threshold?	Summary	Adjusted P Value
	PBS	0.409	0.392	0.459	0.361	0.356							0.352	0.371	0.363	0.332	0.346
	KPC	0.361	0.332	0.294	0.309	0.342	0.311	0.349	0.321	0.326			0.358	0.333	0.349	0.332	0.322	0.324	0.326	0.331	0.382					PBS:XBP1 FL/FL vs. PBS:XBP1mKO	0.0426	-0.0004696 to 0.08567	No	ns	0.0533
																										PBS:XBP1 FL/FL vs. KPC:XBP1 FL/FL	0.06818	0.03019 to 0.1062	Yes	***	0.0003
																										PBS:XBP1 FL/FL vs. KPC:XBP1mKO	0.05573	0.01775 to 0.09372	Yes	**	0.0025
																										PBS:XBP1mKO vs. KPC:XBP1 FL/FL	0.02558	-0.01241 to 0.06356	No	ns	0.2724
																										PBS:XBP1mKO vs. KPC:XBP1mKO	0.01313	-0.02485 to 0.05112	No	ns	0.7764
																										KPC:XBP1 FL/FL vs. KPC:XBP1mKO	-0.01244	-0.04455 to 0.01966	No	ns	0.711
Figure 2D		% decrease in tumor-free BW
	Xbp1fl/fl	Xbp1mKO		Unpaired t test
	3.31	8.38		P value			0.0271
	27.26	-2.59		P value summary			*
	10.92	9.59		Significantly different (P < 0.05)?			Yes
	23.05	2.07		One- or two-tailed P value?			Two-tailed
	28.38	13.2		t, df			t=2.433, df=16
	5.24	1.08
	0.54	-1.3
	16.03	17.15
	26.14	-4.08
Figure 2E		% decrease in muscle wet weight
TA	Xbp1fl/fl	Xbp1mKO								GA	Xbp1fl/fl	Xbp1mKO										Soleus	Xbp1fl/fl	Xbp1mKO
	6.01589	6.97065		Unpaired t test							2.77426	3.64015		Unpaired t test									11.9639	7.23056		Unpaired t test
	34.9603	-1.15304		P value			0.0081				29.3364	-1.56715		P value			0.0035						28.8939	3.13779		P value	0.0009
	18.8422	13.1289		P value summary			**				19.1753	7.80599		P value summary			**						25.5079	10.6412		P value summary	***
	35.6413	2.3847		Significantly different (P < 0.05)?			Yes				27.8185	9.9881		Significantly different (P < 0.05)?			Yes						43.0023	7.91269		Significantly different (P < 0.05)?	Yes
	38.1385	15.3564		One- or two-tailed P value?			Two-tailed				42.6174	9.78972		One- or two-tailed P value?			Two-tailed						44.1309	20.8731		One- or two-tailed P value?	Two-tailed
	8.39955	2.12264		t, df			t=3.020, df=16				8.76128	-0.27772		t, df			t=3.416, df=16						18.1716	9.27694		t, df	t=4.049, df=16
	6.58343	-4.55975									10.7429	-8.75818											22.1219	6.54843
	31.4415	27.935									25.1623	21.5929											26.0722	22.2374
	36.3224	-10.8491									32.2877	-10.8907											40.1806	-12.5512
Figure 2F		Tumor wet weight (g)
	Xbp1fl/fl	Xbp1mKO
	1.6	1.78
	2.55	0.502		Unpaired t test
	1.1	2.63		P value			0.2649
	3.01	1.17		P value summary			ns
	2.7	2.48		Significantly different (P < 0.05)?			No
	1.23	0.564		One- or two-tailed P value?			Two-tailed
	0.38	1.17		t, df			t=1.155, df=16
	3.44	2.9
	2.8	0.793
Figure 2H		Average TA myofiber CSA (μm2)																							Figure 2H
		XBP1 FL/FL					XBP1mKO																			Tukey's multiple comparisons test	Predicted (LS) mean diff.	95.00% CI of diff.	Below threshold?	Summary	Adjusted P Value
	PBS	2285.41	1964.23	2382.43	2314.43	1899.47	2339.48	1784.97	2000.69	1973.11	1920.23
	KPC	1163.93	1270.07	1230.86	1049.35		1710.25	2188.83	1823.7	2187.69	1913.16															PBS:XBP1 FL/FL vs. PBS:XBP1mKO	165.5	-192.5 to 523.5	No	ns	0.5577
																										PBS:XBP1 FL/FL vs. KPC:XBP1 FL/FL	990.6	610.9 to 1370	Yes	****	<0.0001
																										PBS:XBP1 FL/FL vs. KPC:XBP1mKO	204.5	-153.5 to 562.5	No	ns	0.3843
																										PBS:XBP1mKO vs. KPC:XBP1 FL/FL	825.1	445.4 to 1205	Yes	****	<0.0001
																										PBS:XBP1mKO vs. KPC:XBP1mKO	38.97	-319.0 to 397.0	No	ns	0.9889
																										KPC:XBP1 FL/FL vs. KPC:XBP1mKO	-786.2	-1166 to -406.5	Yes	***	0.0001
Figure 2I		% decrease in average TA myofiber CSA
	Xbp1fl/fl	Xbp1mKO		Unpaired t test
	46.3428	14.6451		P value			0.0001
	41.4495	-9.23945		P value summary			***
	43.2573	8.9834		Significantly different (P < 0.05)?			Yes
	51.6248	-9.18287		One- or two-tailed P value?			Two-tailed
		4.51817		t, df			t=7.520, df=7
Figure 2J		Relative frquency (%)
	Bin Center	Xbp1 fl/fl PBS	Xbp1 mKO PBS	Xbp1 fl/fl KPC	Xbp1 mKO KPC
	600	0	0	0.5	0
	800	0	0	14	0
	1000	0	0	26.5	0
	1200	0	5.5	31.5	3
	1400	4	9.5	18	7
	1600	8.5	17.5	6.5	12.5
	1800	8.5	13.5	2.5	15.5
	2000	20	22.5	0	24.5
	2200	19	14.5	0.5	18.5
	2400	15	11	0	9
	2600	9	3	0	6
	2800	7	2.5	0	2
	3000	4.5	0.5	0	2
	3200	3.5	0	0	0
	3400	1	0	0	0
Figure 2L		Average soleus myofiber CSA (μm2)																							Figure 2L
		XBP1 FL/FL					XBP1mKO																			Tukey's multiple comparisons test	Predicted (LS) mean diff.	95.00% CI of diff.	Below threshold?	Summary	Adjusted P Value
	PBS	1578.29	1504.46	1619.97	1637.32	1482.55	1337.71	1551.46	1368.32	1521.23
	KPC	1216.31	1256.48	825.188	984.836	938.421	1494.22	1169.02	1383.55	1437.84																PBS:XBP1 FL/FL vs. PBS:XBP1mKO	119.8	-141.4 to 381.1	No	ns	0.5583
																										PBS:XBP1 FL/FL vs. KPC:XBP1 FL/FL	520.3	273.9 to 766.6	Yes	***	0.0001
																										PBS:XBP1 FL/FL vs. KPC:XBP1mKO	193.4	-67.91 to 454.6	No	ns	0.1851
																										PBS:XBP1mKO vs. KPC:XBP1 FL/FL	400.4	139.2 to 661.7	Yes	**	0.0027
																										PBS:XBP1mKO vs. KPC:XBP1mKO	73.53	-201.9 to 348.9	No	ns	0.864
																										KPC:XBP1 FL/FL vs. KPC:XBP1mKO	-326.9	-588.2 to -65.63	Yes	*	0.0127
Figure 2M		% decrease in average soleus myofiber CSA
	Xbp1fl/fl	Xbp1mKO		Unpaired t test
	22.2563	-3.42908		P value			0.0067
	19.689	19.0811		P value summary			**
	47.2561	4.23164		Significantly different (P < 0.05)?			Yes
	37.0518	0.473859		One- or two-tailed P value?			Two-tailed
	40.0186			t, df			t=3.807, df=7
Figure 2J		Relative frquency (%)
	Bin Center	Xbp1 fl/fl PBS	Xbp1 mKO PBS	Xbp1 fl/fl KPC	Xbp1 mKO KPC
	600	0	0	1.5	0
	800	0	0	25	0
	1000	0.5	1	52	5
	1200	5	19	20	33.5
	1400	27	40.5	1.5	40.5
	1600	41.5	33.5	0	14.5
	1800	20.5	5.5	0	5.5
	2000	5	0.5	0	0.5
	2200	0.5	0	0	0.5
