# Supplementary material for: The canonical ER stress IRE1α/XBP1 pathway mediates skeletal muscle wasting during pancreatic cancer cachexia
Source: EMBO Mol Med. 2025 Nov 17;17(12):3607–35. doi: 10.1038/s44321-025-00337-w (PMC12686462; doi:10.1038/s44321-025-00337-w)
Supplement: Supplementary file 5 — Source data Fig. 2 [file 44321_2025_337_MOESM5_ESM.zip › Figure 2/Quantification-Fig2J_N.xlsx]

## Sheet: Sheet1
	Fig 2J	Relative frequency (%)		TA muscle
	Bin Center	Xbp1 fl/fl PBS	Xbp1 mKO PBS	Xbp1 fl/fl KPC	Xbp1 mKO KPC
	600	0	0	0.5	0
	800	0	0	14	0
	1000	0	0	26.5	0
	1200	0	5.5	31.5	3
	1400	4	9.5	18	7
	1600	8.5	17.5	6.5	12.5
	1800	8.5	13.5	2.5	15.5
	2000	20	22.5	0	24.5
	2200	19	14.5	0.5	18.5
	2400	15	11	0	9
	2600	9	3	0	6
	2800	7	2.5	0	2
	3000	4.5	0.5	0	2
	3200	3.5	0	0	0
	3400	1	0	0	0
	Fig 2N	Relative frequency (%)		Soleus muscle
	Bin Center	Xbp1 fl/fl PBS	Xbp1 mKO PBS	Xbp1 fl/fl KPC	Xbp1 mKO KPC
	600	0	0	1.5	0
	800	0	0	25	0
	1000	0.5	1	52	5
	1200	5	19	20	33.5
	1400	27	40.5	1.5	40.5
	1600	41.5	33.5	0	14.5
	1800	20.5	5.5	0	5.5
	2000	5	0.5	0	0.5
	2200	0.5	0	0	0.5
