# Supplementary material for: The canonical ER stress IRE1α/XBP1 pathway mediates skeletal muscle wasting during pancreatic cancer cachexia
Source: EMBO Mol Med. 2025 Nov 17;17(12):3607–35. doi: 10.1038/s44321-025-00337-w (PMC12686462; doi:10.1038/s44321-025-00337-w)
Supplement: Supplementary file 6 — Source data Fig. 3 [file 44321_2025_337_MOESM6_ESM.zip]

Archive with 30 entries (19 files):
- Figure 3/
- Figure 3/Fig3A/
- Figure 3/Fig3A/Fig3A_Representative images_MyHC staining/
- Figure 3/Fig3A/Fig3A_Representative images_MyHC staining/Control siRNA-Control.tif
- Figure 3/Fig3A/Fig3A_Representative images_MyHC staining/Control siRNA-KPC_CM.tif
- Figure 3/Fig3A/Fig3A_Representative images_MyHC staining/XBP1 siRNA-Control.tif
- Figure 3/Fig3A/Fig3A_Representative images_MyHC staining/XBP1 siRNA-KPC-CM.tif
- Figure 3/Fig3D_J_Western blot/
- Figure 3/Fig3D_J_Western blot/Fig3D_Western blot images/
- Figure 3/Fig3D_J_Western blot/Fig3D_Western blot images/Fig3D_Western blot.pptx
- Figure 3/Fig3D_J_Western blot/Fig3D_Western blot images/Western GAPDH.tif
- Figure 3/Fig3D_J_Western blot/Fig3D_Western blot images/Western sXBP1.tif
- Figure 3/Fig3D_J_Western blot/Fig3J_Western blot images/
- Figure 3/Fig3D_J_Western blot/Fig3J_Western blot images/Fig3J_Western blot.pptx
- Figure 3/Fig3D_J_Western blot/Fig3J_Western blot images/Western GAPDH.tif
- Figure 3/Fig3D_J_Western blot/Fig3J_Western blot images/Western sXBP1.tif
- Figure 3/Fig3F/
- Figure 3/Fig3F/Fig3F_Representative images_MyHC staining/
- Figure 3/Fig3F/Fig3F_Representative images_MyHC staining/4u8C-Control.tif
- Figure 3/Fig3F/Fig3F_Representative images_MyHC staining/4u8C-KPC-CM.tif
- Figure 3/Fig3F/Fig3F_Representative images_MyHC staining/Vehicle-Control.tif
- Figure 3/Fig3F/Fig3F_Representative images_MyHC staining/Vehicle-KPC-CM.tif
- Figure 3/Fig3H/
- Figure 3/Fig3H/Fig3H_Representative images_MyHC staining/
- Figure 3/Fig3H/Fig3H_Representative images_MyHC staining/IXA4-Control.tif
- Figure 3/Fig3H/Fig3H_Representative images_MyHC staining/IXA4-KPC-CM.tif
- Figure 3/Fig3H/Fig3H_Representative images_MyHC staining/Vehicle-Control.tif
- Figure 3/Fig3H/Fig3H_Representative images_MyHC staining/Vehicle-KPC-CM.tif
- Figure 3/Quantification_Fig3B_C_E_G_I_K/
- Figure 3/Quantification_Fig3B_C_E_G_I_K/Quantification_Fig3B_C_E_G_I_K.xlsx
