# Supplementary material for: The canonical ER stress IRE1α/XBP1 pathway mediates skeletal muscle wasting during pancreatic cancer cachexia
Source: EMBO Mol Med. 2025 Nov 17;17(12):3607–35. doi: 10.1038/s44321-025-00337-w (PMC12686462; doi:10.1038/s44321-025-00337-w)
Supplement: Supplementary file 6 — Source data Fig. 3 [file 44321_2025_337_MOESM6_ESM.zip › Figure 3/Quantification_Fig3B_C_E_G_I_K/Quantification_Fig3B_C_E_G_I_K.xlsx]

## Sheet: Sheet1
Figure 3B		Average myotube diameter (μm)
										Tukey's multiple comparisons test	Mean Diff.	95.00% CI of diff.	Below threshold?	Summary	Adjusted P Value
		Con siRNA			XBP1 siRNA
	DM	15.5162	14.9716	15.6536	15.3178	15.2637	15.7209			DM:Con siRNA vs. DM:XBP1 siRNA	-0.0537	-0.8734 to 0.7660	No	ns	0.9965
	KPC-CM	11.9734	11.2469	11.9835	14.0132	14.3104	14.1813			DM:Con siRNA vs. KPC-CM:Con siRNA	3.646	2.826 to 4.466	Yes	****	<0.0001
										DM:Con siRNA vs. KPC-CM:XBP1 siRNA	1.212	0.3925 to 2.032	Yes	**	0.0064
										DM:XBP1 siRNA vs. KPC-CM:Con siRNA	3.7	2.880 to 4.519	Yes	****	<0.0001
										DM:XBP1 siRNA vs. KPC-CM:XBP1 siRNA	1.266	0.4462 to 2.086	Yes	**	0.0049
										KPC-CM:Con siRNA vs. KPC-CM:XBP1 siRNA	-2.434	-3.253 to -1.614	Yes	****	<0.0001
Figure 3C		% decrease in myotube diameter
	Con siRNA	XBP1 siRNA		Unpaired t test
	22.8329	8.51669		P value			0.0002
	24.8784	6.24568		P value summary			***
	23.4457	9.79331		Significantly different (P < 0.05)?			Yes
				One- or two-tailed P value?			Two-tailed
				t, df			t=12.93, df=4
Figure 3E		sXBP1 protein levels (fold change)
										Tukey's multiple comparisons test	Mean Diff.	95.00% CI of diff.	Below threshold?	Summary	Adjusted P Value
		Con siRNA			XBP1 siRNA
	DM	1.26848	0.989152	0.742366	0.593815	0.535573	0.677989			DM:Con siRNA vs. DM:XBP1 siRNA	0.3975	0.001057 to 0.7940	Yes	*	0.0494
	KPC-CM	1.49497	1.41566	1.34274	0.460115	0.447639	0.641414			DM:Con siRNA vs. KPC-CM:Con siRNA	-0.4178	-0.8143 to -0.02131	Yes	*	0.0393
										DM:Con siRNA vs. KPC-CM:XBP1 siRNA	0.4836	0.08713 to 0.8801	Yes	*	0.0189
										DM:XBP1 siRNA vs. KPC-CM:Con siRNA	-0.8153	-1.212 to -0.4188	Yes	***	0.0008
										DM:XBP1 siRNA vs. KPC-CM:XBP1 siRNA	0.08607	-0.3104 to 0.4826	No	ns	0.8961
										KPC-CM:Con siRNA vs. KPC-CM:XBP1 siRNA	0.9014	0.5049 to 1.298	Yes	***	0.0004
Figure 3G		Average myotube diameter (μm)
		DMSO			4u8C					Tukey's multiple comparisons test	Mean Diff.	95.00% CI of diff.	Below threshold?	Summary	Adjusted P Value
	DM	13.7142	12.3922	13.2277	13.1788	14.0225	12.8743
	KPC-CM	10.3111	11.0858	10.8424	12.717	12.2027	12.5396			DM:DMSO vs. DM:4u8C	-0.2472	-1.571 to 1.077	No	ns	0.93
										DM:DMSO vs. KPC-CM:DMSO	2.365	1.041 to 3.689	Yes	**	0.002
										DM:DMSO vs. KPC-CM:4u8C	0.625	-0.6993 to 1.949	No	ns	0.4743
										DM:4u8C vs. KPC-CM:DMSO	2.612	1.288 to 3.936	Yes	**	0.001
										DM:4u8C vs. KPC-CM:4u8C	0.8721	-0.4522 to 2.196	No	ns	0.229
										KPC-CM:DMSO vs. KPC-CM:4u8C	-1.74	-3.064 to -0.4157	Yes	*	0.0126
Figure 3I		Average myotube diameter (μm)
		DMSO			IXA4					Tukey's multiple comparisons test	Mean Diff.	95.00% CI of diff.	Below threshold?	Summary	Adjusted P Value
	DM	14.5397	14.9131	14.0998	10.1515	10.4397	10.279
	KPC-CM	10.9398	10.4075	10.6695	8.61534	8.60138	8.97842			DM:DMSO vs. DM:IXA4	4.228	3.508 to 4.947	Yes	****	<0.0001
										DM:DMSO vs. KPC-CM:DMSO	3.845	3.126 to 4.565	Yes	****	<0.0001
										DM:DMSO vs. KPC-CM:IXA4	5.786	5.066 to 6.506	Yes	****	<0.0001
										DM:IXA4 vs. KPC-CM:DMSO	-0.3822	-1.102 to 0.3375	No	ns	0.3828
										DM:IXA4 vs. KPC-CM:IXA4	1.558	0.8386 to 2.278	Yes	***	0.0005
										KPC-CM:DMSO vs. KPC-CM:IXA4	1.941	1.221 to 2.660	Yes	***	0.0001
Figure 3K		Protein levels (fold change)
					DMSO vs 4u8C
	DMSO	4u8C	IXA4		Unpaired t test
	0.922186	0.213209	1.74308		P value			0.02
	1.09429	0.047211	1.88542		P value summary			*
	0.983527	0.647739	1.53864		Significantly different (P < 0.05)?			Yes
					One- or two-tailed P value?			Two-tailed
					t, df			t=3.749, df=4
					DMSO vs IXA4
					Unpaired t test
					P value			0.003
					P value summary			**
					Significantly different (P < 0.05)?			Yes
					One- or two-tailed P value?			Two-tailed
					t, df			t=6.419, df=4
