# Supplementary material for: The canonical ER stress IRE1α/XBP1 pathway mediates skeletal muscle wasting during pancreatic cancer cachexia
Source: EMBO Mol Med. 2025 Nov 17;17(12):3607–35. doi: 10.1038/s44321-025-00337-w (PMC12686462; doi:10.1038/s44321-025-00337-w)
Supplement: Supplementary file 7 — Source data Fig. 4 [file 44321_2025_337_MOESM7_ESM.zip]

Archive with 15 entries (11 files):
- Figure 4/
- Figure 4/Fig4C_E_Western blot images/
- Figure 4/Fig4C_E_Western blot images/Fig4C_Western blot images/
- Figure 4/Fig4C_E_Western blot images/Fig4C_Western blot images/Fig4C_Western blot.pptx
- Figure 4/Fig4C_E_Western blot images/Fig4C_Western blot images/Western LC3B.tif
- Figure 4/Fig4C_E_Western blot images/Fig4C_Western blot images/Western MAFbx.tif
- Figure 4/Fig4C_E_Western blot images/Fig4C_Western blot images/Western MuRF1.tif
- Figure 4/Fig4C_E_Western blot images/Fig4C_Western blot images/Western Ponceau Stain.tif
- Figure 4/Fig4C_E_Western blot images/Fig4C_Western blot images/Western sXBP1.tif
- Figure 4/Fig4C_E_Western blot images/Fig4C_Western blot images/Western Ub-conjugated proteins.tif
- Figure 4/Fig4C_E_Western blot images/Fig4E_Western blot images/
- Figure 4/Fig4C_E_Western blot images/Fig4E_Western blot images/Fig4E_Western blot.pptx
- Figure 4/Fig4C_E_Western blot images/Fig4E_Western blot images/Western GAPDH.tif
- Figure 4/Fig4C_E_Western blot images/Fig4E_Western blot images/Western Ub-conjugated proteins.tif
- Figure 4/Quantification_Fig4B_D_F.xlsx
