# Supplementary material for: The canonical ER stress IRE1α/XBP1 pathway mediates skeletal muscle wasting during pancreatic cancer cachexia
Source: EMBO Mol Med. 2025 Nov 17;17(12):3607–35. doi: 10.1038/s44321-025-00337-w (PMC12686462; doi:10.1038/s44321-025-00337-w)
Supplement: Supplementary file 7 — Source data Fig. 4 [file 44321_2025_337_MOESM7_ESM.zip › Figure 4/Quantification_Fig4B_D_F.xlsx]

## Sheet: Sheet1
	Figure 4B		mRNA levels (fold change)
													Tukey's multiple comparisons test	Predicted (LS) mean diff.	95.00% CI of diff.	Below threshold?	Summary	Adjusted P Value
	Fbxo32		Xbp1fl/fl				Xbp1mKO
		PBS	0.44	0.97	1.58	1.48	1.87	1.22	1.57	1.85			PBS:Xbp1fl/fl vs. PBS:Xbp1mKO	-0.51	-8.231 to 7.211	No	ns	0.997
		KPC	21	24.1	28.7	33.42	9.87	20.13	12.99				PBS:Xbp1fl/fl vs. KPC:Xbp1fl/fl	-25.69	-33.41 to -17.97	Yes	****	<0.0001
													PBS:Xbp1fl/fl vs. KPC:Xbp1mKO	-13.21	-21.55 to -4.873	Yes	**	0.0028
													PBS:Xbp1mKO vs. KPC:Xbp1fl/fl	-25.18	-32.90 to -17.46	Yes	****	<0.0001
													PBS:Xbp1mKO vs. KPC:Xbp1mKO	-12.7	-21.04 to -4.363	Yes	**	0.0037
													KPC:Xbp1fl/fl vs. KPC:Xbp1mKO	12.48	4.135 to 20.81	Yes	**	0.0042
													Tukey's multiple comparisons test	Predicted (LS) mean diff.	95.00% CI of diff.	Below threshold?	Summary	Adjusted P Value
	Trim63		Xbp1fl/fl				Xbp1mKO
		PBS	0.5	0.94	1.24	1.74	0.91	1.4	0.87	0.89			PBS:Xbp1fl/fl vs. PBS:Xbp1mKO	0.0875	-5.272 to 5.447	No	ns	>0.9999
		KPC	9.83	9.17	15.54	17.32	9.87	3.74	7.29				PBS:Xbp1fl/fl vs. KPC:Xbp1fl/fl	-11.86	-17.22 to -6.500	Yes	***	0.0002
													PBS:Xbp1fl/fl vs. KPC:Xbp1mKO	-5.862	-11.65 to -0.07222	Yes	*	0.047
													PBS:Xbp1mKO vs. KPC:Xbp1fl/fl	-11.95	-17.31 to -6.588	Yes	***	0.0002
													PBS:Xbp1mKO vs. KPC:Xbp1mKO	-5.949	-11.74 to -0.1597	Yes	*	0.0435
													KPC:Xbp1fl/fl vs. KPC:Xbp1mKO	5.998	0.2089 to 11.79	Yes	*	0.0417
													Tukey's multiple comparisons test	Predicted (LS) mean diff.	95.00% CI of diff.	Below threshold?	Summary	Adjusted P Value
	Map1lc3b		Xbp1fl/fl				Xbp1mKO
		PBS	0.75	0.88	1.34	1.13	1.08	1.31	1.14	1.49			PBS:Xbp1fl/fl vs. PBS:Xbp1mKO	-0.23	-1.878 to 1.418	No	ns	0.9739
		KPC	7.74	5.03	5.4	5.27	2.09	3.76	2.52				PBS:Xbp1fl/fl vs. KPC:Xbp1fl/fl	-4.835	-6.483 to -3.187	Yes	****	<0.0001
													PBS:Xbp1fl/fl vs. KPC:Xbp1mKO	-1.765	-3.545 to 0.01491	No	ns	0.0521
													PBS:Xbp1mKO vs. KPC:Xbp1fl/fl	-4.605	-6.253 to -2.957	Yes	****	<0.0001
													PBS:Xbp1mKO vs. KPC:Xbp1mKO	-1.535	-3.315 to 0.2449	No	ns	0.0986
													KPC:Xbp1fl/fl vs. KPC:Xbp1mKO	3.07	1.290 to 4.850	Yes	**	0.0014
													Tukey's multiple comparisons test	Predicted (LS) mean diff.	95.00% CI of diff.	Below threshold?	Summary	Adjusted P Value
	Becn1		Xbp1fl/fl				Xbp1mKO
		PBS	1.22	0.79	0.84	0.9	1.16	1.03	1.18				PBS:Xbp1fl/fl vs. PBS:Xbp1mKO	-0.1858	-0.7739 to 0.4022	No	ns	0.7605
		KPC	1.22	2.08	1.8		1.27	1.51	1.28				PBS:Xbp1fl/fl vs. KPC:Xbp1fl/fl	-0.7625	-1.351 to -0.1745	Yes	*	0.0127
													PBS:Xbp1fl/fl vs. KPC:Xbp1mKO	-0.4158	-1.004 to 0.1722	No	ns	0.1928
													PBS:Xbp1mKO vs. KPC:Xbp1fl/fl	-0.5767	-1.205 to 0.05196	No	ns	0.0737
													PBS:Xbp1mKO vs. KPC:Xbp1mKO	-0.23	-0.8586 to 0.3986	No	ns	0.6747
													KPC:Xbp1fl/fl vs. KPC:Xbp1mKO	0.3467	-0.2820 to 0.9753	No	ns	0.3675
													Tukey's multiple comparisons test	Predicted (LS) mean diff.	95.00% CI of diff.	Below threshold?	Summary	Adjusted P Value
	sXBP1		Xbp1fl/fl				Xbp1mKO
		PBS	0.71	0.82	1.76	0.97	0.38	1.09	0.27	0.32			PBS:Xbp1fl/fl vs. PBS:Xbp1mKO	0.55	-2.774 to 3.874	No	ns	0.9558
		KPC	3.09	2.39	8.51		0.23	0.45	0.14				PBS:Xbp1fl/fl vs. KPC:Xbp1fl/fl	-3.598	-7.189 to -0.007521	Yes	*	0.0495
													PBS:Xbp1fl/fl vs. KPC:Xbp1mKO	0.7917	-2.799 to 4.382	No	ns	0.9044
													PBS:Xbp1mKO vs. KPC:Xbp1fl/fl	-4.148	-7.739 to -0.5575	Yes	*	0.0235
													PBS:Xbp1mKO vs. KPC:Xbp1mKO	0.2417	-3.349 to 3.832	No	ns	0.9967
													KPC:Xbp1fl/fl vs. KPC:Xbp1mKO	4.39	0.5513 to 8.229	Yes	*	0.0249
													Tukey's multiple comparisons test	Predicted (LS) mean diff.	95.00% CI of diff.	Below threshold?	Summary	Adjusted P Value
	Dnajb9		Xbp1fl/fl				Xbp1mKO
		PBS	0.78	1.16	0.91	1.22	0.83	1.02	0.84	1.21			PBS:Xbp1fl/fl vs. PBS:Xbp1mKO	0.0425	-0.3225 to 0.4075	No	ns	0.9844
		KPC	2.75	2.42	2.5	2.35	2.11	2.08	2				PBS:Xbp1fl/fl vs. KPC:Xbp1fl/fl	-1.488	-1.852 to -1.123	Yes	****	<0.0001
													PBS:Xbp1fl/fl vs. KPC:Xbp1mKO	-1.046	-1.440 to -0.6516	Yes	****	<0.0001
													PBS:Xbp1mKO vs. KPC:Xbp1fl/fl	-1.53	-1.895 to -1.165	Yes	****	<0.0001
													PBS:Xbp1mKO vs. KPC:Xbp1mKO	-1.088	-1.483 to -0.6941	Yes	****	<0.0001
													KPC:Xbp1fl/fl vs. KPC:Xbp1mKO	0.4417	0.04746 to 0.8359	Yes	*	0.0273
	Figure 4D		Protein levels (fold change)
													Tukey's multiple comparisons test	Predicted (LS) mean diff.	95.00% CI of diff.	Below threshold?	Summary	Adjusted P Value
Ub-conjugated			Xbp1fl/fl				Xbp1mKO
proteins		PBS	0.934296	1.19122	0.874485		1.31352	1.04876	1.13933				PBS:Xbp1fl/fl vs. PBS:Xbp1mKO	-0.1672	-0.5615 to 0.2271	No	ns	0.5848
		KPC	1.99853	1.85482	2.07807	1.69308	1.23999	1.06909	1.35001	1.01915			PBS:Xbp1fl/fl vs. KPC:Xbp1fl/fl	-0.9061	-1.275 to -0.5373	Yes	****	<0.0001
													PBS:Xbp1fl/fl vs. KPC:Xbp1mKO	-0.1696	-0.5384 to 0.1993	No	ns	0.5233
													PBS:Xbp1mKO vs. KPC:Xbp1fl/fl	-0.7389	-1.108 to -0.3700	Yes	***	0.0005
													PBS:Xbp1mKO vs. KPC:Xbp1mKO	-0.002356	-0.3712 to 0.3665	No	ns	>0.9999
													KPC:Xbp1fl/fl vs. KPC:Xbp1mKO	0.7366	0.3951 to 1.078	Yes	***	0.0003
													Tukey's multiple comparisons test	Predicted (LS) mean diff.	95.00% CI of diff.	Below threshold?	Summary	Adjusted P Value
			Xbp1fl/fl				Xbp1mKO
	MAFbx	PBS	1.24973	0.837127	0.913145		1.12556	0.897726	1.43184				PBS:Xbp1fl/fl vs. PBS:Xbp1mKO	-0.1517	-0.7780 to 0.4746	No	ns	0.8784
		KPC	1.51994	1.7977	2.19352	1.38694	1.15277	1.11054	1.0657	1.17939			PBS:Xbp1fl/fl vs. KPC:Xbp1fl/fl	-0.7245	-1.310 to -0.1387	Yes	*	0.0159
													PBS:Xbp1fl/fl vs. KPC:Xbp1mKO	-0.1271	-0.7130 to 0.4588	No	ns	0.9083
													PBS:Xbp1mKO vs. KPC:Xbp1fl/fl	-0.5728	-1.159 to 0.01305	No	ns	0.0557
													PBS:Xbp1mKO vs. KPC:Xbp1mKO	0.02461	-0.5613 to 0.6105	No	ns	0.9992
													KPC:Xbp1fl/fl vs. KPC:Xbp1mKO	0.5974	0.05502 to 1.140	Yes	*	0.0305
													Tukey's multiple comparisons test	Predicted (LS) mean diff.	95.00% CI of diff.	Below threshold?	Summary	Adjusted P Value
	MuRF1		Xbp1fl/fl				Xbp1mKO
		PBS	0.942479	1.2881	0.769419		0.880818	1.02545	0.950992				PBS:Xbp1fl/fl vs. PBS:Xbp1mKO	0.04758	-7.652 to 7.747	No	ns	>0.9999
		KPC	12.6776	21.3057	23.2908	24.0297	13.2265	9.97079	10.3316	14.1256			PBS:Xbp1fl/fl vs. KPC:Xbp1fl/fl	-19.33	-26.53 to -12.12	Yes	****	<0.0001
													PBS:Xbp1fl/fl vs. KPC:Xbp1mKO	-10.91	-18.12 to -3.711	Yes	**	0.0043
													PBS:Xbp1mKO vs. KPC:Xbp1fl/fl	-19.37	-26.58 to -12.17	Yes	****	<0.0001
													PBS:Xbp1mKO vs. KPC:Xbp1mKO	-10.96	-18.16 to -3.759	Yes	**	0.0042
													KPC:Xbp1fl/fl vs. KPC:Xbp1mKO	8.412	1.744 to 15.08	Yes	*	0.0141
													Tukey's multiple comparisons test	Predicted (LS) mean diff.	95.00% CI of diff.	Below threshold?	Summary	Adjusted P Value
	LC3B-I		Xbp1fl/fl				Xbp1mKO
		PBS	1.05974	1.17965	0.760606		0.590776	1.47119	0.753941				PBS:Xbp1fl/fl vs. PBS:Xbp1mKO	0.06137	-0.7039 to 0.8266	No	ns	0.9945
		KPC	1.38769	0.496361	1.04979	0.994495	0.252483	0.269439	0.300079	0.252782			PBS:Xbp1fl/fl vs. KPC:Xbp1fl/fl	0.01792	-0.6979 to 0.7338	No	ns	0.9998
													PBS:Xbp1fl/fl vs. KPC:Xbp1mKO	0.7313	0.01546 to 1.447	Yes	*	0.045
													PBS:Xbp1mKO vs. KPC:Xbp1fl/fl	-0.04345	-0.7593 to 0.6724	No	ns	0.9976
													PBS:Xbp1mKO vs. KPC:Xbp1mKO	0.6699	-0.04591 to 1.386	No	ns	0.0682
													KPC:Xbp1fl/fl vs. KPC:Xbp1mKO	0.7134	0.05064 to 1.376	Yes	*	0.0345
													Tukey's multiple comparisons test	Predicted (LS) mean diff.	95.00% CI of diff.	Below threshold?	Summary	Adjusted P Value
	LC3B-II		Xbp1fl/fl				Xbp1mKO
		PBS	0.585693	0.373708	2.0406		0.89914	0.705734	0.413822				PBS:Xbp1fl/fl vs. PBS:Xbp1mKO	0.3271	-2.247 to 2.901	No	ns	0.9789
		KPC	3.43376	4.68821	5.24053	2.842	0.668688	1.48007	0.512105	3.37642			PBS:Xbp1fl/fl vs. KPC:Xbp1fl/fl	-3.051	-5.459 to -0.6434	Yes	*	0.0137
													PBS:Xbp1fl/fl vs. KPC:Xbp1mKO	-0.5093	-2.917 to 1.898	No	ns	0.9142
													PBS:Xbp1mKO vs. KPC:Xbp1fl/fl	-3.378	-5.786 to -0.9705	Yes	**	0.0072
													PBS:Xbp1mKO vs. KPC:Xbp1mKO	-0.8364	-3.244 to 1.571	No	ns	0.7184
													KPC:Xbp1fl/fl vs. KPC:Xbp1mKO	2.542	0.3127 to 4.771	Yes	*	0.0253
													Tukey's multiple comparisons test	Predicted (LS) mean diff.	95.00% CI of diff.	Below threshold?	Summary	Adjusted P Value
	sXBP1		Xbp1fl/fl				Xbp1mKO
		PBS	0.623614	0.416093	1.96029		0.752554	0.534775	0.798599				PBS:Xbp1fl/fl vs. PBS:Xbp1mKO	0.3047	-8.255 to 8.865	No	ns	0.9995
		KPC	6.77623	6.76838	8.94345	19.7605	0.646286	0.445104	0.5301	0.626887			PBS:Xbp1fl/fl vs. KPC:Xbp1fl/fl	-9.562	-17.57 to -1.555	Yes	*	0.0195
													PBS:Xbp1fl/fl vs. KPC:Xbp1mKO	0.4379	-7.569 to 8.445	No	ns	0.9982
													PBS:Xbp1mKO vs. KPC:Xbp1fl/fl	-9.867	-17.87 to -1.860	Yes	*	0.0162
													PBS:Xbp1mKO vs. KPC:Xbp1mKO	0.1332	-7.874 to 8.140	No	ns	>0.9999
													KPC:Xbp1fl/fl vs. KPC:Xbp1mKO	10	2.587 to 17.41	Yes	**	0.0093
	Figure 4F		Ub-conjugated protein (fold change)
													Tukey's multiple comparisons test	Mean Diff.	95.00% CI of diff.	Below threshold?	Summary	Adjusted P Value
			DMSO			4u8c
		Control	1.00055	0.929947	1.0695	1.20744	1.47765	1.07081					Control:DMSO vs. Control:4u8c	-0.252	-0.7512 to 0.2473	No	ns	0.4221
		KPC-CM	1.57705	1.4465	2.01582	1.13943	1.23181	1.0407					Control:DMSO vs. KPC-CM:DMSO	-0.6798	-1.179 to -0.1806	Yes	*	0.0103
													Control:DMSO vs. KPC-CM:4u8c	-0.1373	-0.6365 to 0.3619	No	ns	0.8148
													Control:4u8c vs. KPC-CM:DMSO	-0.4278	-0.9270 to 0.07140	No	ns	0.0954
													Control:4u8c vs. KPC-CM:4u8c	0.1147	-0.3846 to 0.6139	No	ns	0.8802
													KPC-CM:DMSO vs. KPC-CM:4u8c	0.5425	0.04325 to 1.042	Yes	*	0.0339
