# Supplementary material for: The canonical ER stress IRE1α/XBP1 pathway mediates skeletal muscle wasting during pancreatic cancer cachexia
Source: EMBO Mol Med. 2025 Nov 17;17(12):3607–35. doi: 10.1038/s44321-025-00337-w (PMC12686462; doi:10.1038/s44321-025-00337-w)
Supplement: Supplementary file 8 — Source data Fig. 5 [file 44321_2025_337_MOESM8_ESM.zip]

Archive with 30 entries (21 files):
- Figure 5/
- Figure 5/Fig5C_E_G_K_Western blot/
- Figure 5/Fig5C_E_G_K_Western blot/Fig5C_Western blot/
- Figure 5/Fig5C_E_G_K_Western blot/Fig5C_Western blot/Fig5C_Western blot.pptx
- Figure 5/Fig5C_E_G_K_Western blot/Fig5C_Western blot/Western GAPDH.tif
- Figure 5/Fig5C_E_G_K_Western blot/Fig5C_Western blot/Western p-STAT3-Y705.tif
- Figure 5/Fig5C_E_G_K_Western blot/Fig5C_Western blot/Western STAT3.tif
- Figure 5/Fig5C_E_G_K_Western blot/Fig5E_Western blot/
- Figure 5/Fig5C_E_G_K_Western blot/Fig5E_Western blot/Fig5E_Western blot.pptx
- Figure 5/Fig5C_E_G_K_Western blot/Fig5E_Western blot/Western GAPDH.tif
- Figure 5/Fig5C_E_G_K_Western blot/Fig5E_Western blot/Western p-STAT3-Y705.tif
- Figure 5/Fig5C_E_G_K_Western blot/Fig5E_Western blot/Western STAT3.tif
- Figure 5/Fig5C_E_G_K_Western blot/Fig5G_Western blot/
- Figure 5/Fig5C_E_G_K_Western blot/Fig5G_Western blot/Fig5G_Western blot.pptx
- Figure 5/Fig5C_E_G_K_Western blot/Fig5G_Western blot/Western GAPDH.tif
- Figure 5/Fig5C_E_G_K_Western blot/Fig5G_Western blot/Western p-STAT3-Y705.tif
- Figure 5/Fig5C_E_G_K_Western blot/Fig5G_Western blot/Western STAT3.tif
- Figure 5/Fig5C_E_G_K_Western blot/Fig5K_Western blot/
- Figure 5/Fig5C_E_G_K_Western blot/Fig5K_Western blot/Fig5K_Western blot.pptx
- Figure 5/Fig5C_E_G_K_Western blot/Fig5K_Western blot/Western GAPDH.tif
- Figure 5/Fig5C_E_G_K_Western blot/Fig5K_Western blot/Western STAT3.tif
- Figure 5/Fig5C_E_G_K_Western blot/Fig5K_Western blot/Western sXBP1.tif
- Figure 5/Fig5D_F_H_J_L_Quantification/
- Figure 5/Fig5D_F_H_J_L_Quantification/Fig5D_F_H_J_L_Quantification.xlsx
- Figure 5/Fig5I_MyHC staining/
- Figure 5/Fig5I_MyHC staining/Fig5I_MyHC staining_Representative images/
- Figure 5/Fig5I_MyHC staining/Fig5I_MyHC staining_Representative images/IXA4-Control siRNA.tif
- Figure 5/Fig5I_MyHC staining/Fig5I_MyHC staining_Representative images/IXA4-STAT3 siRNA.tif
- Figure 5/Fig5I_MyHC staining/Fig5I_MyHC staining_Representative images/Vehicle-Control siRNA.tif
- Figure 5/Fig5I_MyHC staining/Fig5I_MyHC staining_Representative images/Vehicle-STAT3 siRNA.tif
