# Supplementary material for: The canonical ER stress IRE1α/XBP1 pathway mediates skeletal muscle wasting during pancreatic cancer cachexia
Source: EMBO Mol Med. 2025 Nov 17;17(12):3607–35. doi: 10.1038/s44321-025-00337-w (PMC12686462; doi:10.1038/s44321-025-00337-w)
Supplement: Supplementary file 8 — Source data Fig. 5 [file 44321_2025_337_MOESM8_ESM.zip › Figure 5/Fig5D_F_H_J_L_Quantification/Fig5D_F_H_J_L_Quantification.xlsx]

## Sheet: Sheet1
	Figure 5D		Protein levels (fold change)
											Tukey's multiple comparisons test	Predicted (LS) mean diff.	95.00% CI of diff.	Below threshold?	Summary	Adjusted P Value
p-STAT3		Xbp1fl/fl				Xbp1mKO
	PBS	1.22372	0.603688	1.17259		0.985093	1.21405	1.53661			PBS:Xbp1fl/fl vs. PBS:Xbp1mKO	-0.2453	-1.649 to 1.159	No	ns	0.9486
	KPC	8.52184	7.82773	8.03336	8.32474	2.49732	2.44672	4.40252	3.11126		PBS:Xbp1fl/fl vs. KPC:Xbp1fl/fl	-7.177	-8.490 to -5.863	Yes	****	<0.0001
											PBS:Xbp1fl/fl vs. KPC:Xbp1mKO	-2.114	-3.428 to -0.8010	Yes	**	0.0028
											PBS:Xbp1mKO vs. KPC:Xbp1fl/fl	-6.932	-8.245 to -5.618	Yes	****	<0.0001
											PBS:Xbp1mKO vs. KPC:Xbp1mKO	-1.869	-3.183 to -0.5558	Yes	**	0.0066
											KPC:Xbp1fl/fl vs. KPC:Xbp1mKO	5.062	3.846 to 6.278	Yes	****	<0.0001
											Tukey's multiple comparisons test	Predicted (LS) mean diff.	95.00% CI of diff.	Below threshold?	Summary	Adjusted P Value
STAT3		Xbp1fl/fl				Xbp1mKO
	PBS	1.05995	0.94034	0.999707		0.742296	0.825571	0.856546			PBS:Xbp1fl/fl vs. PBS:Xbp1mKO	0.1919	-0.05219 to 0.4359	No	ns	0.1388
	KPC	1.5117	1.35298	1.33668	1.35114	0.729971	0.939151	1.05791	0.995883		PBS:Xbp1fl/fl vs. KPC:Xbp1fl/fl	-0.3881	-0.6164 to -0.1598	Yes	**	0.0019
											PBS:Xbp1fl/fl vs. KPC:Xbp1mKO	0.06927	-0.1590 to 0.2976	No	ns	0.7908
											PBS:Xbp1mKO vs. KPC:Xbp1fl/fl	-0.58	-0.8083 to -0.3517	Yes	****	<0.0001
											PBS:Xbp1mKO vs. KPC:Xbp1mKO	-0.1226	-0.3509 to 0.1057	No	ns	0.3997
											KPC:Xbp1fl/fl vs. KPC:Xbp1mKO	0.4574	0.2460 to 0.6687	Yes	***	0.0003
	Figure 5F		Protein levels (fold change)
		DMSO			IXA4
	p-STAT3	0.96588	1.05455	0.979572	1.4156	1.6853	1.71624
	STAT3	1.03743	1.0266	0.935974	0.824051	0.862058	0.6933
	p-STAT3					STAT3
	Unpaired t test					Unpaired t test
	P value			0.0037		P value			0.0266
	P value summary			**		P value summary			*
	Significantly different (P < 0.05)?			Yes		Significantly different (P < 0.05)?			Yes
	One- or two-tailed P value?			Two-tailed		One- or two-tailed P value?			Two-tailed
	t, df			t=6.095, df=4		t, df			t=3.426, df=4
	Figure 5H		Protein levels (fold change)
		DMSO			4u8C
	p-STAT3	1.54006	0.790839	0.6691	0.19326	0.206489	0.194326
	STAT3	1.13355	0.938437	0.928019	0.826735	1.05795	0.630606
	p-STAT3					STAT3
	Unpaired t test					Unpaired t test
	P value			0.0422		P value			0.314
	P value summary			*		P value summary			ns
	Significantly different (P < 0.05)?			Yes		Significantly different (P < 0.05)?			No
	One- or two-tailed P value?			Two-tailed		One- or two-tailed P value?			Two-tailed
	t, df			t=2.945, df=4		t, df			t=1.151, df=4
	Figure 5J		Average myotube diameter (μm)
											Tukey's multiple comparisons test	Mean Diff.	95.00% CI of diff.	Below threshold?	Summary	Adjusted P Value
		DMSO			IXA4
	Con siRNA	13.0031	13.2085	13.4001	10.2879	10.9937	10.2287				Con siRNA:DMSO vs. Con siRNA:IXA4	2.7	1.635 to 3.765	Yes	***	0.0002
	STAT3 siRNA	14.2111	13.365	12.9747	12.4276	12.0133	12.1775				Con siRNA:DMSO vs. STAT3 siRNA:DMSO	-0.3131	-1.378 to 0.7519	No	ns	0.7844
											Con siRNA:DMSO vs. STAT3 siRNA:IXA4	0.9977	-0.06723 to 2.063	No	ns	0.0665
											Con siRNA:IXA4 vs. STAT3 siRNA:DMSO	-3.014	-4.078 to -1.949	Yes	****	<0.0001
											Con siRNA:IXA4 vs. STAT3 siRNA:IXA4	-1.703	-2.768 to -0.6377	Yes	**	0.004
											STAT3 siRNA:DMSO vs. STAT3 siRNA:IXA4	1.311	0.2459 to 2.376	Yes	*	0.018
	Figure 5L		Protein levels (fold change)
											Tukey's multiple comparisons test	Mean Diff.	95.00% CI of diff.	Below threshold?	Summary	Adjusted P Value
STAT3		DMSO				IXA4
	Con siRNA	1.02321	1.10911	0.867687		0.735536	0.505735	0.701313			Con siRNA:DMSO vs. Con siRNA:IXA4	0.3525	0.09938 to 0.6056	Yes	**	0.0091
	STAT3 siRNA	0.583749	0.566079	0.678445		0.272277	0.386845	0.305115			Con siRNA:DMSO vs. STAT3 siRNA:DMSO	0.3906	0.1375 to 0.6437	Yes	**	0.005
											Con siRNA:DMSO vs. STAT3 siRNA:IXA4	0.6786	0.4255 to 0.9317	Yes	***	0.0001
											Con siRNA:IXA4 vs. STAT3 siRNA:DMSO	0.0381	-0.2150 to 0.2912	No	ns	0.9609
											Con siRNA:IXA4 vs. STAT3 siRNA:IXA4	0.3261	0.07302 to 0.5792	Yes	*	0.0141
											STAT3 siRNA:DMSO vs. STAT3 siRNA:IXA4	0.288	0.03492 to 0.5411	Yes	*	0.027
											Tukey's multiple comparisons test	Mean Diff.	95.00% CI of diff.	Below threshold?	Summary	Adjusted P Value
sXBP1		DMSO				IXA4
	Con siRNA	1.06967	0.712629	1.2177		2.03619	1.69086	1.99302			Con siRNA:DMSO vs. Con siRNA:IXA4	-0.9067	-1.698 to -0.1157	Yes	*	0.026
	STAT3 siRNA	0.809423	1.27385	0.661631		1.64673	0.851956	1.14979			Con siRNA:DMSO vs. STAT3 siRNA:DMSO	0.08503	-0.7060 to 0.8761	No	ns	0.985
											Con siRNA:DMSO vs. STAT3 siRNA:IXA4	-0.2162	-1.007 to 0.5749	No	ns	0.8176
											Con siRNA:IXA4 vs. STAT3 siRNA:DMSO	0.9917	0.2007 to 1.783	Yes	*	0.0163
											Con siRNA:IXA4 vs. STAT3 siRNA:IXA4	0.6905	-0.1005 to 1.482	No	ns	0.0888
											STAT3 siRNA:DMSO vs. STAT3 siRNA:IXA4	-0.3012	-1.092 to 0.4898	No	ns	0.6328
