# Supplementary material for: The canonical ER stress IRE1α/XBP1 pathway mediates skeletal muscle wasting during pancreatic cancer cachexia
Source: EMBO Mol Med. 2025 Nov 17;17(12):3607–35. doi: 10.1038/s44321-025-00337-w (PMC12686462; doi:10.1038/s44321-025-00337-w)
Supplement: Supplementary file 9 — Source data Fig. 6 [file 44321_2025_337_MOESM9_ESM.zip]

Archive with 12 entries (8 files):
- Figure 6/
- Figure 6/Fig6D_E_G_I_Quantification/
- Figure 6/Fig6D_E_G_I_Quantification/Fig6D_E_G_I_Quantification.xlsx
- Figure 6/Fig6F_Western blot/
- Figure 6/Fig6F_Western blot/Fig6F_Western blot.pptx
- Figure 6/Fig6F_Western blot/Western Oxidized proteins.tif
- Figure 6/Fig6F_Western blot/Western Ponceau Stain.tif
- Figure 6/Fig6H_Plin2 immunstaining/
- Figure 6/Fig6H_Plin2 immunstaining/Xbp1 flfl_KPC.tif
- Figure 6/Fig6H_Plin2 immunstaining/Xbp1 flfl_PBS.tif
- Figure 6/Fig6H_Plin2 immunstaining/Xbp1 mKO_KPC.tif
- Figure 6/Fig6H_Plin2 immunstaining/Xbp1 mKO_PBS.tif
