# Supplementary material for: The canonical ER stress IRE1α/XBP1 pathway mediates skeletal muscle wasting during pancreatic cancer cachexia
Source: EMBO Mol Med. 2025 Nov 17;17(12):3607–35. doi: 10.1038/s44321-025-00337-w (PMC12686462; doi:10.1038/s44321-025-00337-w)
Supplement: Supplementary file 9 — Source data Fig. 6 [file 44321_2025_337_MOESM9_ESM.zip › Figure 6/Fig6D_E_G_I_Quantification/Fig6D_E_G_I_Quantification.xlsx]

## Sheet: Sheet1
	Fig6D		mRNA levels (fold change)
											Tukey's multiple comparisons test	Mean Diff.	95.00% CI of diff.	Below threshold?	Summary	Adjusted P Value
Ppard		Xbp1fl/fl			Xbp1mko
	PBS	0.81	1.29	0.95	0.96	0.72	0.74				PBS:Xbp1fl/fl vs. PBS:Xbp1mko	0.21	-0.3605 to 0.7805	No	ns	0.6555
	KPC	2.21	2.8	2.41	1.3	1.49	1.59				PBS:Xbp1fl/fl vs. KPC:Xbp1fl/fl	-1.457	-2.027 to -0.8862	Yes	***	0.0002
											PBS:Xbp1fl/fl vs. KPC:Xbp1mko	-0.4433	-1.014 to 0.1271	No	ns	0.1365
											PBS:Xbp1mko vs. KPC:Xbp1fl/fl	-1.667	-2.237 to -1.096	Yes	****	<0.0001
											PBS:Xbp1mko vs. KPC:Xbp1mko	-0.6533	-1.224 to -0.08287	Yes	*	0.0262
											KPC:Xbp1fl/fl vs. KPC:Xbp1mko	1.013	0.4429 to 1.584	Yes	**	0.0021
Ppargc1a		Xbp1fl/fl			Xbp1mko						Tukey's multiple comparisons test	Mean Diff.	95.00% CI of diff.	Below threshold?	Summary	Adjusted P Value
	PBS	1.11	0.77	1.17	0.9	1.29	0.95
	KPC	2.01	1.91	1.36	1.24	1.75	1.2				PBS:Xbp1fl/fl vs. PBS:Xbp1mko	-0.03	-0.7557 to 0.6957	No	ns	0.9991
											PBS:Xbp1fl/fl vs. KPC:Xbp1fl/fl	-0.7433	-1.469 to -0.01766	Yes	*	0.0448
											PBS:Xbp1fl/fl vs. KPC:Xbp1mko	-0.38	-1.106 to 0.3457	No	ns	0.3936
											PBS:Xbp1mko vs. KPC:Xbp1fl/fl	-0.7133	-1.439 to 0.01234	No	ns	0.054
											PBS:Xbp1mko vs. KPC:Xbp1mko	-0.35	-1.076 to 0.3757	No	ns	0.4574
											KPC:Xbp1fl/fl vs. KPC:Xbp1mko	0.3633	-0.3623 to 1.089	No	ns	0.4283
											Tukey's multiple comparisons test	Mean Diff.	95.00% CI of diff.	Below threshold?	Summary	Adjusted P Value
Cd36		Xbp1fl/fl			Xbp1mko
	PBS	1.28	0.7	0.94	1.05	1.16	1.17				PBS:Xbp1fl/fl vs. PBS:Xbp1mko	-0.1533	-0.7293 to 0.4226	No	ns	0.8284
	KPC	2.55	2.94	2.93	2.19	1.94	2.41				PBS:Xbp1fl/fl vs. KPC:Xbp1fl/fl	-1.833	-2.409 to -1.257	Yes	****	<0.0001
											PBS:Xbp1fl/fl vs. KPC:Xbp1mko	-1.207	-1.783 to -0.6307	Yes	***	0.0007
											PBS:Xbp1mko vs. KPC:Xbp1fl/fl	-1.68	-2.256 to -1.104	Yes	****	<0.0001
											PBS:Xbp1mko vs. KPC:Xbp1mko	-1.053	-1.629 to -0.4774	Yes	**	0.0017
											KPC:Xbp1fl/fl vs. KPC:Xbp1mko	0.6267	0.05069 to 1.203	Yes	*	0.0337
											Tukey's multiple comparisons test	Mean Diff.	95.00% CI of diff.	Below threshold?	Summary	Adjusted P Value
Acox1		Xbp1fl/fl			Xbp1mko
	PBS	1.27	1.02	0.69	0.65	0.78	0.68				PBS:Xbp1fl/fl vs. PBS:Xbp1mko	0.29	-0.2270 to 0.8070	No	ns	0.3413
	KPC	2.29	2.2	2.45	1.35	1.72	1.76				PBS:Xbp1fl/fl vs. KPC:Xbp1fl/fl	-1.32	-1.837 to -0.8030	Yes	***	0.0002
											PBS:Xbp1fl/fl vs. KPC:Xbp1mko	-0.6167	-1.134 to -0.09964	Yes	*	0.0213
											PBS:Xbp1mko vs. KPC:Xbp1fl/fl	-1.61	-2.127 to -1.093	Yes	****	<0.0001
											PBS:Xbp1mko vs. KPC:Xbp1mko	-0.9067	-1.424 to -0.3896	Yes	**	0.0022
											KPC:Xbp1fl/fl vs. KPC:Xbp1mko	0.7033	0.1863 to 1.220	Yes	*	0.0104
											Tukey's multiple comparisons test	Mean Diff.	95.00% CI of diff.	Below threshold?	Summary	Adjusted P Value
Acox2		Xbp1fl/fl			Xbp1mko
	PBS	1.8	1.05	0.63	0.65	0.86	0.74				PBS:Xbp1fl/fl vs. PBS:Xbp1mko	0.41	-1.988 to 2.808	No	ns	0.9446
	KPC	12.23	10.16	9.51	1.63	1.99	3.5				PBS:Xbp1fl/fl vs. KPC:Xbp1fl/fl	-9.473	-11.87 to -7.075	Yes	****	<0.0001
											PBS:Xbp1fl/fl vs. KPC:Xbp1mko	-1.213	-3.611 to 1.185	No	ns	0.4201
											PBS:Xbp1mko vs. KPC:Xbp1fl/fl	-9.883	-12.28 to -7.485	Yes	****	<0.0001
											PBS:Xbp1mko vs. KPC:Xbp1mko	-1.623	-4.021 to 0.7747	No	ns	0.2117
											KPC:Xbp1fl/fl vs. KPC:Xbp1mko	8.26	5.862 to 10.66	Yes	****	<0.0001
											Tukey's multiple comparisons test	Mean Diff.	95.00% CI of diff.	Below threshold?	Summary	Adjusted P Value
Acox3		Xbp1fl/fl			Xbp1mko
	PBS	0.95	1.1	0.9	0.99	0.68	1.19				PBS:Xbp1fl/fl vs. PBS:Xbp1mko	0.03	-0.5665 to 0.6265	No	ns	0.9984
	KPC	1.68	1.79	1.34	1.17	1.7	1.3				PBS:Xbp1fl/fl vs. KPC:Xbp1fl/fl	-0.62	-1.217 to -0.02347	Yes	*	0.0419
											PBS:Xbp1fl/fl vs. KPC:Xbp1mko	-0.4067	-1.003 to 0.1899	No	ns	0.2074
											PBS:Xbp1mko vs. KPC:Xbp1fl/fl	-0.65	-1.247 to -0.05347	Yes	*	0.0335
											PBS:Xbp1mko vs. KPC:Xbp1mko	-0.4367	-1.033 to 0.1599	No	ns	0.1667
											KPC:Xbp1fl/fl vs. KPC:Xbp1mko	0.2133	-0.3832 to 0.8099	No	ns	0.6743
											Tukey's multiple comparisons test	Mean Diff.	95.00% CI of diff.	Below threshold?	Summary	Adjusted P Value
Sirt1		Xbp1fl/fl			Xbp1mko
	PBS	1.27	1.07	0.84	0.86	1.04	0.95				PBS:Xbp1fl/fl vs. PBS:Xbp1mko	0.11	-0.7037 to 0.9237	No	ns	0.9711
	KPC	3.13	2.11	2.43	1.4	1.8	1.85				PBS:Xbp1fl/fl vs. KPC:Xbp1fl/fl	-1.497	-2.310 to -0.6830	Yes	**	0.0016
											PBS:Xbp1fl/fl vs. KPC:Xbp1mko	-0.6233	-1.437 to 0.1903	No	ns	0.1434
											PBS:Xbp1mko vs. KPC:Xbp1fl/fl	-1.607	-2.420 to -0.7930	Yes	**	0.001
											PBS:Xbp1mko vs. KPC:Xbp1mko	-0.7333	-1.547 to 0.08035	No	ns	0.0781
											KPC:Xbp1fl/fl vs. KPC:Xbp1mko	0.8733	0.05965 to 1.687	Yes	*	0.036
											Tukey's multiple comparisons test	Mean Diff.	95.00% CI of diff.	Below threshold?	Summary	Adjusted P Value
Hif1a		Xbp1fl/fl			Xbp1mko
	PBS	1.16	0.78	1.02	0.97	0.99	1.04				PBS:Xbp1fl/fl vs. PBS:Xbp1mko	-0.01333	-0.4469 to 0.4202	No	ns	0.9996
	KPC	1.93	1.99	1.66	1.43	1.08	1.43				PBS:Xbp1fl/fl vs. KPC:Xbp1fl/fl	-0.8733	-1.307 to -0.4398	Yes	***	0.0009
											PBS:Xbp1fl/fl vs. KPC:Xbp1mko	-0.3267	-0.7602 to 0.1069	No	ns	0.1517
											PBS:Xbp1mko vs. KPC:Xbp1fl/fl	-0.86	-1.294 to -0.4265	Yes	***	0.001
											PBS:Xbp1mko vs. KPC:Xbp1mko	-0.3133	-0.7469 to 0.1202	No	ns	0.1736
											KPC:Xbp1fl/fl vs. KPC:Xbp1mko	0.5467	0.1131 to 0.9802	Yes	*	0.0158
											Tukey's multiple comparisons test	Mean Diff.	95.00% CI of diff.	Below threshold?	Summary	Adjusted P Value
Hadhb		Xbp1fl/fl			Xbp1mko
	PBS	1.12	1.19	0.76	0.71	0.99	0.77				PBS:Xbp1fl/fl vs. PBS:Xbp1mko	0.2	-0.3488 to 0.7488	No	ns	0.6621
	KPC	1.28	0.89	1.51	1.18	1.23	1.29				PBS:Xbp1fl/fl vs. KPC:Xbp1fl/fl	-0.2033	-0.7522 to 0.3455	No	ns	0.6512
											PBS:Xbp1fl/fl vs. KPC:Xbp1mko	-0.21	-0.7588 to 0.3388	No	ns	0.6294
											PBS:Xbp1mko vs. KPC:Xbp1fl/fl	-0.4033	-0.9522 to 0.1455	No	ns	0.1646
											PBS:Xbp1mko vs. KPC:Xbp1mko	-0.41	-0.9588 to 0.1388	No	ns	0.156
											KPC:Xbp1fl/fl vs. KPC:Xbp1mko	-0.006667	-0.5555 to 0.5422	No	ns	>0.9999
											Tukey's multiple comparisons test	Mean Diff.	95.00% CI of diff.	Below threshold?	Summary	Adjusted P Value
Fndc5		Xbp1fl/fl			Xbp1mko
	PBS	0.92	1.38	0.79	1.02	0.88	0.92				PBS:Xbp1fl/fl vs. PBS:Xbp1mko	0.09	-0.5901 to 0.7701	No	ns	0.9728
	KPC	0.58	0.2	0.25	1.08	1.39	0.68				PBS:Xbp1fl/fl vs. KPC:Xbp1fl/fl	0.6867	0.006549 to 1.367	Yes	*	0.0479
											PBS:Xbp1fl/fl vs. KPC:Xbp1mko	-0.02	-0.7001 to 0.6601	No	ns	0.9997
											PBS:Xbp1mko vs. KPC:Xbp1fl/fl	0.5967	-0.08345 to 1.277	No	ns	0.0871
											PBS:Xbp1mko vs. KPC:Xbp1mko	-0.11	-0.7901 to 0.5701	No	ns	0.9524
											KPC:Xbp1fl/fl vs. KPC:Xbp1mko	-0.7067	-1.387 to -0.02655	Yes	*	0.042
	Fig6E		FAO activities (units/μg protein)
											Tukey's multiple comparisons test	Predicted (LS) mean diff.	95.00% CI of diff.	Below threshold?	Summary	Adjusted P Value
		Xbp1fl/fl				Xbp1mko
	PBS	0.142763	0.00032	0.086782	0.274844	0.173018	0.121645	0.213548	0.106167		PBS:Xbp1fl/fl vs. PBS:Xbp1mko	-0.02742	-0.8800 to 0.8252	No	ns	0.9997
	KPC	1.79251	0.827752	1.78551	0.264282	0.14313	0.29606	0.288003			PBS:Xbp1fl/fl vs. KPC:Xbp1fl/fl	-1.041	-1.894 to -0.1887	Yes	*	0.0164
											PBS:Xbp1fl/fl vs. KPC:Xbp1mko	-0.1162	-1.037 to 0.8047	No	ns	0.9804
											PBS:Xbp1mko vs. KPC:Xbp1fl/fl	-1.014	-1.867 to -0.1613	Yes	*	0.0193
											PBS:Xbp1mko vs. KPC:Xbp1mko	-0.0888	-1.010 to 0.8321	No	ns	0.991
											KPC:Xbp1fl/fl vs. KPC:Xbp1mko	0.9251	0.004215 to 1.846	Yes	*	0.0489
	Fig6G		Oxidized protein levels (fold change)
											Tukey's multiple comparisons test	Predicted (LS) mean diff.	95.00% CI of diff.	Below threshold?	Summary	Adjusted P Value
		Xbp1fl/fl				Xbp1mko
	PBS	1.08161	0.928695	0.989691		1.52491	1.39703	0.931479			PBS:Xbp1fl/fl vs. PBS:Xbp1mko	-0.2845	-0.9780 to 0.4091	No	ns	0.609
	KPC	1.83246	1.06803	2.00408	1.88238	1.18228	0.992866	1.03899	1.1198		PBS:Xbp1fl/fl vs. KPC:Xbp1fl/fl	-0.6967	-1.345 to -0.04800	Yes	*	0.0349
											PBS:Xbp1fl/fl vs. KPC:Xbp1mko	-0.08349	-0.7322 to 0.5652	No	ns	0.9782
											PBS:Xbp1mko vs. KPC:Xbp1fl/fl	-0.4123	-1.061 to 0.2365	No	ns	0.2706
											PBS:Xbp1mko vs. KPC:Xbp1mko	0.201	-0.4477 to 0.8497	No	ns	0.7807
											KPC:Xbp1fl/fl vs. KPC:Xbp1mko	0.6132	0.01264 to 1.214	Yes	*	0.0451
	Fig6I		Plin2 immunofluorescence intensity (%)
											Tukey's multiple comparisons test	Mean Diff.	95.00% CI of diff.	Below threshold?	Summary	Adjusted P Value
		Xbp1fl/fl			Xbp1mko
	PBS	41.73	33.58	27.03	42.41	32.55	46.56				PBS:Xbp1fl/fl vs. PBS:Xbp1mko	-6.393	-21.03 to 8.248	No	ns	0.5338
	KPC	75.35	68.82	71.95	58.29	53.69	59.2				PBS:Xbp1fl/fl vs. KPC:Xbp1fl/fl	-37.93	-52.57 to -23.29	Yes	***	0.0002
											PBS:Xbp1fl/fl vs. KPC:Xbp1mko	-22.95	-37.59 to -8.306	Yes	**	0.0045
											PBS:Xbp1mko vs. KPC:Xbp1fl/fl	-31.53	-46.17 to -16.89	Yes	***	0.0006
											PBS:Xbp1mko vs. KPC:Xbp1mko	-16.55	-31.19 to -1.912	Yes	*	0.0279
											KPC:Xbp1fl/fl vs. KPC:Xbp1mko	14.98	0.3392 to 29.62	Yes	*	0.0451
