# Supplementary material for: The canonical ER stress IRE1α/XBP1 pathway mediates skeletal muscle wasting during pancreatic cancer cachexia
Source: EMBO Mol Med. 2025 Nov 17;17(12):3607–35. doi: 10.1038/s44321-025-00337-w (PMC12686462; doi:10.1038/s44321-025-00337-w)
Supplement: Supplementary file 10 — Source data Fig. 7 [file 44321_2025_337_MOESM10_ESM.zip]

Archive with 22 entries (16 files):
- Figure 7/
- Figure 7/Fig7C_E_G_I_ChIP-PCR/
- Figure 7/Fig7C_E_G_I_ChIP-PCR/Fig7C_E_G_I_ChIP-PCR_Agarose gel images/
- Figure 7/Fig7C_E_G_I_ChIP-PCR/Fig7C_E_G_I_ChIP-PCR_Agarose gel images/Fig7C_E/
- Figure 7/Fig7C_E_G_I_ChIP-PCR/Fig7C_E_G_I_ChIP-PCR_Agarose gel images/Fig7C_E/Agarose ChIP_Atg5_Myotubes.tif
- Figure 7/Fig7C_E_G_I_ChIP-PCR/Fig7C_E_G_I_ChIP-PCR_Agarose gel images/Fig7C_E/Agarose ChIP_Dnajb9_Myotubes.tif
- Figure 7/Fig7C_E_G_I_ChIP-PCR/Fig7C_E_G_I_ChIP-PCR_Agarose gel images/Fig7C_E/Agarose ChIP_Fbxo32_Myotubes.tif
- Figure 7/Fig7C_E_G_I_ChIP-PCR/Fig7C_E_G_I_ChIP-PCR_Agarose gel images/Fig7C_E/Agarose ChIP_Hspa5_Myotubes.tif
- Figure 7/Fig7C_E_G_I_ChIP-PCR/Fig7C_E_G_I_ChIP-PCR_Agarose gel images/Fig7C_E/Agarose ChIP_Map1lc3b_Myotubes.tif
- Figure 7/Fig7C_E_G_I_ChIP-PCR/Fig7C_E_G_I_ChIP-PCR_Agarose gel images/Fig7C_E/Agarose ChIP_Rpl30_Myotubes.tif
- Figure 7/Fig7C_E_G_I_ChIP-PCR/Fig7C_E_G_I_ChIP-PCR_Agarose gel images/Fig7C_E/Agarose ChIP_Xbp1_Myotubes.tif
- Figure 7/Fig7C_E_G_I_ChIP-PCR/Fig7C_E_G_I_ChIP-PCR_Agarose gel images/Fig7C_E_G_I_ChIP-PCR_Agarsoe gel images.pptx
- Figure 7/Fig7C_E_G_I_ChIP-PCR/Fig7C_E_G_I_ChIP-PCR_Agarose gel images/Fig7G_I/
- Figure 7/Fig7C_E_G_I_ChIP-PCR/Fig7C_E_G_I_ChIP-PCR_Agarose gel images/Fig7G_I/Agarose ChIP_Dnajb9_Muscle tissue.tif
- Figure 7/Fig7C_E_G_I_ChIP-PCR/Fig7C_E_G_I_ChIP-PCR_Agarose gel images/Fig7G_I/Agarose ChIP_Fbxo32_Muscle tissue.tif
- Figure 7/Fig7C_E_G_I_ChIP-PCR/Fig7C_E_G_I_ChIP-PCR_Agarose gel images/Fig7G_I/Agarose ChIP_Il6_Muscle tissue.tif
- Figure 7/Fig7C_E_G_I_ChIP-PCR/Fig7C_E_G_I_ChIP-PCR_Agarose gel images/Fig7G_I/Agarose ChIP_Pdk4_Muscle tissue.tif
- Figure 7/Fig7C_E_G_I_ChIP-PCR/Fig7C_E_G_I_ChIP-PCR_Agarose gel images/Fig7G_I/Agarose ChIP_Rpl30_Muscle tissue.tif
- Figure 7/Fig7C_E_G_I_ChIP-PCR/Fig7C_E_G_I_ChIP-PCR_Agarose gel images/Fig7G_I/Agarose ChIP_Stat3_Muscle tissue.tif
- Figure 7/Fig7C_E_G_I_ChIP-PCR/Fig7C_E_G_I_ChIP-PCR_Agarose gel images/Fig7G_I/Agarose ChIP_Xbp1_Muscle tissue.tif
- Figure 7/Fig7D_H_J_Quantification/
- Figure 7/Fig7D_H_J_Quantification/Fig7D_H_J_Quantification.xlsx
