# Supplementary material for: The canonical ER stress IRE1α/XBP1 pathway mediates skeletal muscle wasting during pancreatic cancer cachexia
Source: EMBO Mol Med. 2025 Nov 17;17(12):3607–35. doi: 10.1038/s44321-025-00337-w (PMC12686462; doi:10.1038/s44321-025-00337-w)
Supplement: Supplementary file 10 — Source data Fig. 7 [file 44321_2025_337_MOESM10_ESM.zip › Figure 7/Fig7D_H_J_Quantification/Fig7D_H_J_Quantification.xlsx]

## Sheet: Sheet1
		Fig7D		Signal relative to input (Fold change)
										Fbxo32
											Unpaired t test
			Control IgG Ab			sXBP1 Ab					P value	0.0446
		Fbxo32	0.754098	1.6078	0.638097	8.4917	3.82407	4.07913			P value summary	*
		Map1lc3b	1.01871	0.558325	1.42297	6.92359	9.47177	9.73031			Significantly different (P < 0.05)?	Yes
		Atg5	0.547622	0.987398	1.46498	10.5723	10.0737	14.1207			One- or two-tailed P value?	Two-tailed
		Xbp1	1.07533	1.11255	0.812119	15.9105	15.7913	22.5441			t, df	t=2.889, df=4
										Map1lc3b
											Unpaired t test
											P value	0.0012
											P value summary	**
											Significantly different (P < 0.05)?	Yes
											One- or two-tailed P value?	Two-tailed
											t, df	t=8.291, df=4
										Atg5
											Unpaired t test
											P value	0.0012
											P value summary	**
											Significantly different (P < 0.05)?	Yes
											One- or two-tailed P value?	Two-tailed
											t, df	t=8.137, df=4
										Xbp1
											Unpaired t test
											P value	0.0016
											P value summary	**
											Significantly different (P < 0.05)?	Yes
											One- or two-tailed P value?	Two-tailed
											t, df	t=7.649, df=4
		Fig7H		Signal relative to input (Fold change)
										Fbxo32
											Unpaired t test
			Control IgG Ab			sXBP1 Ab					P value	0.0003
		Fbxo32	0.878146	0.915627	1.20623	2.75848	3.16351	3.22588			P value summary	***
		Xbp1	0.424718	1.5716	1.00369	1.86912	2.29948	5.91843			Significantly different (P < 0.05)?	Yes
		Il-6	0.73676	1.3338	0.929441	2.62973	2.99991	2.79348			One- or two-tailed P value?	Two-tailed
		Pdk4	2.19141	0.131239	0.677352	6.07014	7.39985	7.34315			t, df	t=11.42, df=4
										Xbp1
											Unpaired t test
											P value	0.1494
											P value summary	ns
											Significantly different (P < 0.05)?	No
											One- or two-tailed P value?	Two-tailed
											t, df	t=1.781, df=4
										Il-6
											Unpaired t test
											P value	0.0009
											P value summary	***
											Significantly different (P < 0.05)?	Yes
											One- or two-tailed P value?	Two-tailed
											t, df	t=8.777, df=4
										Pdk4
											Unpaired t test
											P value	0.0014
											P value summary	**
											Significantly different (P < 0.05)?	Yes
											One- or two-tailed P value?	Two-tailed
											t, df	t=7.877, df=4
		Fig7J		mRNA levels (Fold change)
										Fbxo32
											Unpaired t test
			DMSO			IXA4					P value	0.0196
		Fbxo32	0.82	0.88	1.38	2.97	2.75	1.82			P value summary	*
		Map1lc3b	0.62	1.22	1.32	2.89	2.71	3.47			Significantly different (P < 0.05)?	Yes
		Atg5	1.13	0.58	1.53	2.37	2.82	4.31			One- or two-tailed P value?	Two-tailed
		Il-6	0.82	0.88	1.38	2.97	2.75	1.82			t, df	t=3.767, df=4
		Pdk4	1.11	0.73	1.23	1.4	2.31	1.89
		sXbp1	1.03	0.68	1.42	3.86	3.01	4.07		Map1lc3b
											Unpaired t test
											P value	0.0034
											P value summary	**
											Significantly different (P < 0.05)?	Yes
											One- or two-tailed P value?	Two-tailed
											t, df	t=6.219, df=4
										Atg5
											Unpaired t test
											P value	0.0322
											P value summary	*
											Significantly different (P < 0.05)?	Yes
											One- or two-tailed P value?	Two-tailed
											t, df	t=3.222, df=4
										Il-6
											Unpaired t test
											P value	0.0196
											P value summary	*
											Significantly different (P < 0.05)?	Yes
											One- or two-tailed P value?	Two-tailed
											t, df	t=3.767, df=4
										Pdk4
											Unpaired t test
											P value	0.0497
											P value summary	*
											Significantly different (P < 0.05)?	Yes
											One- or two-tailed P value?	Two-tailed
											t, df	t=2.783, df=4
										sXbp1
											Unpaired t test
											P value	0.0026
											P value summary	**
											Significantly different (P < 0.05)?	Yes
											One- or two-tailed P value?	Two-tailed
											t, df	t=6.706, df=4
