# Supplementary material for: The canonical ER stress IRE1α/XBP1 pathway mediates skeletal muscle wasting during pancreatic cancer cachexia
Source: EMBO Mol Med. 2025 Nov 17;17(12):3607–35. doi: 10.1038/s44321-025-00337-w (PMC12686462; doi:10.1038/s44321-025-00337-w)
Supplement: Supplementary file 11 — Source data Fig. 8 [file 44321_2025_337_MOESM11_ESM.zip]

Archive with 22 entries (16 files):
- Figure 8/
- Figure 8/Fig8B-D_F-H/
- Figure 8/Fig8B-D_F-H/Fig8B-D_F-H_Quantification.xlsx
- Figure 8/Fig8E_Laminin-DAPI-staining_Representative images/
- Figure 8/Fig8E_Laminin-DAPI-staining_Representative images/TA muscle_ Vehicle_KPC.tif
- Figure 8/Fig8E_Laminin-DAPI-staining_Representative images/TA muscle_4u8c_KPC.tif
- Figure 8/Fig8E_Laminin-DAPI-staining_Representative images/TA muscle_PBS.tif
- Figure 8/Fig8I-L_Western blot/
- Figure 8/Fig8I-L_Western blot/Fig8I_Western blot images/
- Figure 8/Fig8I-L_Western blot/Fig8I_Western blot images/Fig8I_Western blot.pptx
- Figure 8/Fig8I-L_Western blot/Fig8I_Western blot images/Western GAPDH.tif
- Figure 8/Fig8I-L_Western blot/Fig8I_Western blot images/Western LC3B.tif
- Figure 8/Fig8I-L_Western blot/Fig8I_Western blot images/Western MAFbx.tif
- Figure 8/Fig8I-L_Western blot/Fig8I_Western blot images/Western MuRF1.tif
- Figure 8/Fig8I-L_Western blot/Fig8I_Western blot images/Western p-STAT3.tif
- Figure 8/Fig8I-L_Western blot/Fig8I_Western blot images/Western STAT3.tif
- Figure 8/Fig8I-L_Western blot/Fig8I_Western blot images/Western Ub-conjugated proteins.tif
- Figure 8/Fig8I-L_Western blot/Fig8J_L_Quantification.xlsx
- Figure 8/Fig8I-L_Western blot/Fig8K_Western blot images/
- Figure 8/Fig8I-L_Western blot/Fig8K_Western blot images/Fig8K_Western blot.pptx
- Figure 8/Fig8I-L_Western blot/Fig8K_Western blot images/Western Oxidized proteins.tif
- Figure 8/Fig8I-L_Western blot/Fig8K_Western blot images/Western Ponceau Stain.tif
