# Supplementary material for: The canonical ER stress IRE1α/XBP1 pathway mediates skeletal muscle wasting during pancreatic cancer cachexia
Source: EMBO Mol Med. 2025 Nov 17;17(12):3607–35. doi: 10.1038/s44321-025-00337-w (PMC12686462; doi:10.1038/s44321-025-00337-w)
Supplement: Supplementary file 11 — Source data Fig. 8 [file 44321_2025_337_MOESM11_ESM.zip › Figure 8/Fig8B-D_F-H/Fig8B-D_F-H_Quantification.xlsx]

## Sheet: Sheet1
		Fig8B		Four-paw grip strength (N/g tumor-free BW)
		PBS	KPC	KPC-4u8C		Tukey's multiple comparisons test	Mean Diff.	95.00% CI of diff.	Below threshold?	Summary	Adjusted P Value
		0.071451	0.052294	0.0512144		PBS vs. KPC	0.02416	0.009695 to 0.03862	Yes	**	0.0026	A-B
		0.075082	0.05637	0.071781		PBS vs. KPC-4u8C	0.008416	-0.005307 to 0.02214	No	ns	0.2592	A-C
		0.0749587	0.039	0.074316		KPC vs. KPC-4u8C	-0.01574	-0.02947 to -0.002021	Yes	*	0.0258	B-C
		0.0688112	0.046	0.058899
				0.064589
		Fig8C		% decrease in muscle wet weight
	TA muscle
		KPC	KPC-4u8C			Unpaired t test
		38.1155	23.0192			P value	0.049
		42.8143	26.7183			P value summary	*
		31.6171	32.1169			Significantly different (P < 0.05)?	Yes
		31.5171	12.6218			One- or two-tailed P value?	Two-tailed
			30.6173			t, df	t=2.379, df=7
	Quad muscle
		KPC	KPC-4u8C			Unpaired t test
		38.1623	33.5561			P value	0.0269
		43.7231	24.5585			P value summary	*
		31.9809	30.1909			Significantly different (P < 0.05)?	Yes
		35.5131	15.0119			One- or two-tailed P value?	Two-tailed
			25.1313			t, df	t=2.791, df=7
	GA muscle
		KPC	KPC-4u8C			Unpaired t test
		36.2952	35.3637			P value	0.1616
		39.2332	25.1881			P value summary	ns
		28.162	30.2401			Significantly different (P < 0.05)?	No
		31.1358	18.0222			One- or two-tailed P value?	Two-tailed
			28.9144			t, df	t=1.565, df=7
		Fig8D		Tumor wet weight
		KPC	KPC-4u8C			Unpaired t test
		3.98	2.76			P value	0.1713
		1.02	1.47			P value summary	ns
		3.22	1.1			Significantly different (P < 0.05)?	No
		3.87	1.37			One- or two-tailed P value?	Two-tailed
			2.82			t, df	t=1.524, df=7
		Fig8F		Average myofiber CSA (μm2)
		PBS	KPC	KPC-4u8C		Tukey's multiple comparisons test	Mean Diff.	95.00% CI of diff.	Below threshold?	Summary	Adjusted P Value
		2331.77	1195.13	1631.63		PBS vs. KPC	1037	806.4 to 1267	Yes	****	<0.0001	A-B
		2388.26	1135.95	1810.89		PBS vs. KPC-4u8C	505.8	287.2 to 724.5	Yes	***	0.0002	A-C
		2323.06	1322.65	1734.8		KPC vs. KPC-4u8C	-531.1	-749.7 to -312.4	Yes	***	0.0002	B-C
		2208.28	1449.98	1932.93
				1924.79
		Fig8G		% decrease in myofiber CSA
		KPC	KPC-4u8C			Unpaired t test
		48.3263	29.4532			P value	0.0006
		50.8851	21.7029			P value summary	***
		42.8128	24.9927			Significantly different (P < 0.05)?	Yes
		37.3076	16.426			One- or two-tailed P value?	Two-tailed
			16.7782			t, df	t=5.941, df=7
		Fig8H		mRNA levels (fold change)
	Fbxo32	PBS	KPC	KPC-4u8C		Tukey's multiple comparisons test	Mean Diff.	95.00% CI of diff.	Below threshold?	Summary	Adjusted P Value
		1.1	41.46	24.98		PBS vs. KPC	-39.31	-54.18 to -24.45	Yes	***	0.0005	A-B
		1.24	40	35.85		PBS vs. KPC-4u8C	-24.39	-39.25 to -9.520	Yes	**	0.0057	A-C
		0.74	39.56	15.41		KPC vs. KPC-4u8C	14.93	0.06004 to 29.79	Yes	*	0.0492	B-C
	Trim63	PBS	KPC	KPC-4u8C		Tukey's multiple comparisons test	Mean Diff.	95.00% CI of diff.	Below threshold?	Summary	Adjusted P Value
		1.07	35.2	17.39		PBS vs. KPC	-29.2	-39.17 to -19.23	Yes	***	0.0003	A-B
		0.97	28.89	25.77		PBS vs. KPC-4u8C	-18.76	-28.74 to -8.789	Yes	**	0.0029	A-C
		0.97	26.52	16.14		KPC vs. KPC-4u8C	10.44	0.4625 to 20.41	Yes	*	0.042	B-C
	Map1lc3b	PBS	KPC	KPC-4u8C		Tukey's multiple comparisons test	Mean Diff.	95.00% CI of diff.	Below threshold?	Summary	Adjusted P Value
		1.12	12.87	8.35		PBS vs. KPC	-12.13	-15.09 to -9.160	Yes	****	<0.0001	A-B
		0.99	12.34	4.78		PBS vs. KPC-4u8C	-5.37	-8.336 to -2.404	Yes	**	0.0035	A-C
		0.9	14.18	5.99		KPC vs. KPC-4u8C	6.757	3.790 to 9.723	Yes	**	0.001	B-C
	Cd36	PBS	KPC	KPC-4u8C		Tukey's multiple comparisons test	Mean Diff.	95.00% CI of diff.	Below threshold?	Summary	Adjusted P Value
		0.98	3.81	2.68		PBS vs. KPC	-2.267	-3.072 to -1.462	Yes	***	0.0003	A-B
		1.07	3.15	2.18		PBS vs. KPC-4u8C	-1.457	-2.262 to -0.6516	Yes	**	0.0035	A-C
		0.96	2.85	2.52		KPC vs. KPC-4u8C	0.81	0.004896 to 1.615	Yes	*	0.0489	B-C
	Acox1	PBS	KPC	KPC-4u8C		Tukey's multiple comparisons test	Mean Diff.	95.00% CI of diff.	Below threshold?	Summary	Adjusted P Value
		1.07	2.85	2.62		PBS vs. KPC	-1.643	-2.505 to -0.7818	Yes	**	0.0027	A-B
		1.24	2.48	1.87		PBS vs. KPC-4u8C	-1.423	-2.285 to -0.5618	Yes	**	0.0055	A-C
		0.75	2.66	2.84		KPC vs. KPC-4u8C	0.22	-0.6415 to 1.082	No	ns	0.726	B-C
	Acox2	PBS	KPC	KPC-4u8C		Tukey's multiple comparisons test	Mean Diff.	95.00% CI of diff.	Below threshold?	Summary	Adjusted P Value
		1.11	27.52	40.82		PBS vs. KPC	-20.29	-44.91 to 4.332	No	ns	0.0984	A-B
		1.06	19.89	23.36		PBS vs. KPC-4u8C	-23.3	-47.92 to 1.318	No	ns	0.0613	A-C
		0.85	16.48	8.75		KPC vs. KPC-4u8C	-3.013	-27.63 to 21.61	No	ns	0.9261	B-C
	Acox3	PBS	KPC	KPC-4u8C		Tukey's multiple comparisons test	Mean Diff.	95.00% CI of diff.	Below threshold?	Summary	Adjusted P Value
		1.06	1.92	1.43		PBS vs. KPC	-0.9067	-1.622 to -0.1914	Yes	*	0.019	A-B
		0.94	2.32	1.07		PBS vs. KPC-4u8C	-0.3533	-1.069 to 0.3620	No	ns	0.349	A-C
		1	1.48	1.56		KPC vs. KPC-4u8C	0.5533	-0.1620 to 1.269	No	ns	0.1199	B-C
	Fndc5	PBS	KPC	KPC-4u8C		Tukey's multiple comparisons test	Mean Diff.	95.00% CI of diff.	Below threshold?	Summary	Adjusted P Value
		0.89	0.14	0.72		PBS vs. KPC	0.7133	0.2438 to 1.183	Yes	**	0.0083	A-B
		1.34	0.35	0.87		PBS vs. KPC-4u8C	0.22	-0.2495 to 0.6895	No	ns	0.3819	A-C
		0.84	0.44	0.82		KPC vs. KPC-4u8C	-0.4933	-0.9628 to -0.02383	Yes	*	0.0413	B-C
	sXbp1	PBS	KPC	KPC-4u8C		Tukey's multiple comparisons test	Mean Diff.	95.00% CI of diff.	Below threshold?	Summary	Adjusted P Value
		1.12	6.02	2.44		PBS vs. KPC	-5.217	-6.190 to -4.244	Yes	****	<0.0001	A-B
		1.15	5.96	3.35		PBS vs. KPC-4u8C	-1.787	-2.760 to -0.8138	Yes	**	0.0032	A-C
		0.77	6.71	2.61		KPC vs. KPC-4u8C	3.43	2.457 to 4.403	Yes	****	<0.0001	B-C
