# Supplementary material for: The canonical ER stress IRE1α/XBP1 pathway mediates skeletal muscle wasting during pancreatic cancer cachexia
Source: EMBO Mol Med. 2025 Nov 17;17(12):3607–35. doi: 10.1038/s44321-025-00337-w (PMC12686462; doi:10.1038/s44321-025-00337-w)
Supplement: Supplementary file 11 — Source data Fig. 8 [file 44321_2025_337_MOESM11_ESM.zip › Figure 8/Fig8I-L_Western blot/Fig8J_L_Quantification.xlsx]

## Sheet: Sheet1
		Fig8J		Protein levels (fold change)
	Ub-conjugated proteins
		PBS	KPC	KPC-4u8C		Tukey's multiple comparisons test	Mean Diff.	95.00% CI of diff.	Below threshold?	Summary	Adjusted P Value
		0.638429	5.25782	1.86689		PBS vs. KPC	-3.109	-4.713 to -1.505	Yes	***	0.0009	A-B
		0.830294	4.48067	3.93612		PBS vs. KPC-4u8C	-1.307	-2.828 to 0.2149	No	ns	0.0936	A-C
		1.42308	3.88022	1.92302		KPC vs. KPC-4u8C	1.803	0.2808 to 3.324	Yes	*	0.0218	B-C
		1.10819	2.81829	1.88815
				1.91956
	MAFbx
		PBS	KPC	KPC-4u8C		Tukey's multiple comparisons test	Mean Diff.	95.00% CI of diff.	Below threshold?	Summary	Adjusted P Value
		1.00095	1.50975	1.61705		PBS vs. KPC	-0.6695	-1.254 to -0.08540	Yes	*	0.0259	A-B
		0.815465	1.86771	1.83218		PBS vs. KPC-4u8C	-0.3726	-0.9266 to 0.1815	No	ns	0.2054	A-C
		0.809724	1.86771	0.987756		KPC vs. KPC-4u8C	0.2969	-0.2572 to 0.8510	No	ns	0.3454	B-C
		1.37387	1.43264	1.3967
				1.02912
	MuRF1
		PBS	KPC	KPC-4u8C		Tukey's multiple comparisons test	Mean Diff.	95.00% CI of diff.	Below threshold?	Summary	Adjusted P Value
		0.857775	3.03258	2.51749		PBS vs. KPC	-2.812	-4.508 to -1.116	Yes	**	0.0028	A-B
		0.961399	3.09641	3.56817		PBS vs. KPC-4u8C	-1.155	-2.764 to 0.4538	No	ns	0.1706	A-C
		1.07153	3.53506	1.78512		KPC vs. KPC-4u8C	1.657	0.04782 to 3.266	Yes	*	0.0438	B-C
		1.1093	5.58383	1.57279
				1.3322
	LC3B-II/I
		PBS	KPC	KPC-4u8C		Tukey's multiple comparisons test	Mean Diff.	95.00% CI of diff.	Below threshold?	Summary	Adjusted P Value
		0.844641	5.7137	2.58556		PBS vs. KPC	-6.474	-9.017 to -3.931	Yes	***	0.0001	A-B
		0.789743	5.83609	2.02991		PBS vs. KPC-4u8C	-1.052	-3.464 to 1.360	No	ns	0.4821	A-C
		0.948925	10.4179	3.01488		KPC vs. KPC-4u8C	5.422	3.009 to 7.834	Yes	***	0.0003	B-C
		1.41669	7.92783	1.23787
				1.39199
	p-STAT3
		PBS	KPC	KPC-4u8C		Tukey's multiple comparisons test	Mean Diff.	95.00% CI of diff.	Below threshold?	Summary	Adjusted P Value
		1.04706	13.6655	1.34826		PBS vs. KPC	-12.9	-16.62 to -9.175	Yes	****	<0.0001	A-B
		0.99066	14.5444	2.27149		PBS vs. KPC-4u8C	-2.309	-5.841 to 1.223	No	ns	0.2213	A-C
		0.807089	11.4681	7.77434		KPC vs. KPC-4u8C	10.59	7.057 to 14.12	Yes	****	<0.0001	B-C
		1.15519	15.9124	2.10079
				3.05011
	STAT3
		PBS	KPC	KPC-4u8C		Tukey's multiple comparisons test	Mean Diff.	95.00% CI of diff.	Below threshold?	Summary	Adjusted P Value
		0.642282	1.49247	1.40286		PBS vs. KPC	-0.6695	-1.272 to -0.06725	Yes	*	0.0303	A-B
		1.01782	1.64284	2.44404		PBS vs. KPC-4u8C	-0.9963	-1.568 to -0.4250	Yes	**	0.002	A-C
		1.02572	1.82996	1.98042		KPC vs. KPC-4u8C	-0.3269	-0.8982 to 0.2444	No	ns	0.3027	B-C
		1.31418	1.71254	2.31372
				1.84067
		Fig8L		Oxidized Protein levels (fold change)
		PBS	KPC	KPC-4u8C		Tukey's multiple comparisons test	Mean Diff.	95.00% CI of diff.	Below threshold?	Summary	Adjusted P Value
		0.649894	1.99599	2.08447		PBS vs. KPC	-1.186	-2.155 to -0.2179	Yes	*	0.0189	A-B
		0.70375	2.0998	0.987419		PBS vs. KPC-4u8C	-0.181	-1.150 to 0.7876	No	ns	0.8628	A-C
		1.09554	2.7942	0.913164		KPC vs. KPC-4u8C	1.005	0.03687 to 1.974	Yes	*	0.0424	B-C
		1.55082	1.85578	0.738969
