# Supplementary material for: The canonical ER stress IRE1α/XBP1 pathway mediates skeletal muscle wasting during pancreatic cancer cachexia
Source: EMBO Mol Med. 2025 Nov 17;17(12):3607–35. doi: 10.1038/s44321-025-00337-w (PMC12686462; doi:10.1038/s44321-025-00337-w)
Supplement: Supplementary file 12 — Figure EV1 Source Data [file 44321_2025_337_MOESM12_ESM.zip]

Archive with 28 entries (20 files):
- Figure EV1/
- Figure EV1/Fig EV1A_Western blot/
- Figure EV1/Fig EV1A_Western blot/Fig EV1A Western blot.pptx
- Figure EV1/Fig EV1A_Western blot/Western GAPDH.tif
- Figure EV1/Fig EV1A_Western blot/Western LC3B.tif
- Figure EV1/Fig EV1C_Western blot/
- Figure EV1/Fig EV1C_Western blot/Fig EV1C Western blot.pptx
- Figure EV1/Fig EV1C_Western blot/Western Ponceau Stain.tif
- Figure EV1/Fig EV1C_Western blot/Western Puromycin-tagged peptides.tif
- Figure EV1/Fig EV1E_Western blot/
- Figure EV1/Fig EV1E_Western blot/Fig EV1E Western blot.pptx
- Figure EV1/Fig EV1E_Western blot/Western GAPDH.tif
- Figure EV1/Fig EV1E_Western blot/Western IRE1a.tif
- Figure EV1/Fig EV1E_Western blot/Western sXBP1.tif
- Figure EV1/Fig EV1G_Western blot/
- Figure EV1/Fig EV1G_Western blot/Fig EV1G_Western blot images.pptx
- Figure EV1/Fig EV1G_Western blot/GAPDH.tif
- Figure EV1/Fig EV1G_Western blot/LC3B-I_II.tif
- Figure EV1/Fig EV1I and K_Western blot/
- Figure EV1/Fig EV1I and K_Western blot/Fig EV1I-J Western blot and quantification/
- Figure EV1/Fig EV1I and K_Western blot/Fig EV1I-J Western blot and quantification/Fig EV1I_Western blot images.pptx
- Figure EV1/Fig EV1I and K_Western blot/Fig EV1I-J Western blot and quantification/Western Ponceau stain.tif
- Figure EV1/Fig EV1I and K_Western blot/Fig EV1I-J Western blot and quantification/Western Ub-conjugated proteins.tif
- Figure EV1/Fig EV1I and K_Western blot/Fig EV1K-LWestern blot and quantification/
- Figure EV1/Fig EV1I and K_Western blot/Fig EV1K-LWestern blot and quantification/Fig EV1K Western blot.pptx
- Figure EV1/Fig EV1I and K_Western blot/Fig EV1K-LWestern blot and quantification/Western  Puromycin-tagged peptides.tif
- Figure EV1/Fig EV1I and K_Western blot/Fig EV1K-LWestern blot and quantification/Western Ponceau Stain.tif
- Figure EV1/Fig EV1_B-D-F-H-J-L_Quantification.xlsx
