# Supplementary material for: The canonical ER stress IRE1α/XBP1 pathway mediates skeletal muscle wasting during pancreatic cancer cachexia
Source: EMBO Mol Med. 2025 Nov 17;17(12):3607–35. doi: 10.1038/s44321-025-00337-w (PMC12686462; doi:10.1038/s44321-025-00337-w)
Supplement: Supplementary file 12 — Figure EV1 Source Data [file 44321_2025_337_MOESM12_ESM.zip › Figure EV1/Fig EV1_B-D-F-H-J-L_Quantification.xlsx]

## Sheet: Sheet1
	Fig EV1B	Protein levels (Fold change)
		LC3B-II/I ratio
			PBS				KPC						Tukey's multiple comparisons test	Predicted (LS) mean diff.	95.00% CI of diff.	Below threshold?	Summary	Adjusted P Value
		Control	1.06402	1.15203	0.783946		7.56739	9.46242	7.62584
		Colchicine	4.37355	5.58747	4.94465	4.76733	14.6947	12.8247	8.34002	12.7814			Control:PBS vs. Control:KPC	-7.219	-11.17 to -3.268	Yes	**	0.0011
													Control:PBS vs. Colchicine:PBS	-3.918	-7.613 to -0.2230	Yes	*	0.0373
													Control:PBS vs. Colchicine:KPC	-11.16	-14.86 to -7.465	Yes	****	<0.0001
													Control:KPC vs. Colchicine:PBS	3.3	-0.3949 to 6.996	No	ns	0.0838
													Control:KPC vs. Colchicine:KPC	-3.942	-7.637 to -0.2464	Yes	*	0.0361
													Colchicine:PBS vs. Colchicine:KPC	-7.242	-10.66 to -3.821	Yes	***	0.0003
	Fig EV1D		Protein levels (Fold change) Puromycin-tagged peptides
	PBS				KPC								Unpaired t test
	1.02442	0.992328	0.983252		1.33626	1.2505	1.27272	1.30634					P value	<0.0001
													P value summary	****
													Significantly different (P < 0.05)?	Yes
													One- or two-tailed P value?	Two-tailed
													t, df	t=11.84, df=5
	Fig EV1F		Protein levels (fold change)
												IRE1a	Unpaired t test
		Control			KPC-CM								P value	0.0108
	IRE1a	2.07964	0.444542	0.475818	5.19052	7.30684	9.7564						P value summary	*
	sXBP1	0.858739	0.915389	1.22587	2.26731	1.55331	1.75134						Significantly different (P < 0.05)?	Yes
													One- or two-tailed P value?	Two-tailed
													t, df	t=4.502, df=4
												sXBP1	Unpaired t test
													P value	0.0238
													P value summary	*
													Significantly different (P < 0.05)?	Yes
													One- or two-tailed P value?	Two-tailed
													t, df	t=3.550, df=4
	Fig EV1H		Protein levels (fold change)
													Tukey's multiple comparisons test	Mean Diff.	95.00% CI of diff.	Below threshold?	Summary	Adjusted P Value
		Control			Chloroquine
	DM	1.15607	0.779882	1.06405	3.17952	4.25531	4.6558						DM:Control vs. DM:Chloroquine	-3.03	-4.565 to -1.495	Yes	**	0.001
	KPC-CM	2.80416	2.96206	3.89744	6.31191	5.09733	5.36242						DM:Control vs. KPC-CM:Control	-2.221	-3.756 to -0.6864	Yes	**	0.0073
													DM:Control vs. KPC-CM:Chloroquine	-4.591	-6.125 to -3.056	Yes	****	<0.0001
													DM:Chloroquine vs. KPC-CM:Control	0.809	-0.7259 to 2.344	No	ns	0.3885
													DM:Chloroquine vs. KPC-CM:Chloroquine	-1.56	-3.095 to -0.02548	Yes	*	0.0464
													KPC-CM:Control vs. KPC-CM:Chloroquine	-2.369	-3.904 to -0.8345	Yes	**	0.005
	Fig EV1J		Protein levels (fold change)
													Unpaired t test
													P value	0.0105
		PBS			KPC								P value summary	*
	Ubq	1.06725	0.862628	1.07012	1.28348	1.41871	1.38185						Significantly different (P < 0.05)?	Yes
													One- or two-tailed P value?	Two-tailed
													t, df	t=4.535, df=4
	Fig EV1L		Protein levels (fold change)
		Control			KPC-CM								Tukey's multiple comparisons test	Mean Diff.	95.00% CI of diff.	Below threshold?	Summary	Adjusted P Value
	30 min	0.911392	0.973238	1.11537	1.77467	1.85006	1.98897
	24h	0.760312	0.738329	0.740162	0.592434	0.511275	0.458633						30 min:Control vs. 30 min:KPC-CM	-0.8712	-1.088 to -0.6546	Yes	****	<0.0001
													30 min:Control vs. 24h:Control	0.2537	0.03713 to 0.4703	Yes	*	0.0233
													30 min:Control vs. 24h:KPC-CM	0.4792	0.2626 to 0.6958	Yes	***	0.0005
													30 min:KPC-CM vs. 24h:Control	1.125	0.9084 to 1.342	Yes	****	<0.0001
													30 min:KPC-CM vs. 24h:KPC-CM	1.35	1.134 to 1.567	Yes	****	<0.0001
													24h:Control vs. 24h:KPC-CM	0.2255	0.008887 to 0.4421	Yes	*	0.0416
