# Supplementary material for: The canonical ER stress IRE1α/XBP1 pathway mediates skeletal muscle wasting during pancreatic cancer cachexia
Source: EMBO Mol Med. 2025 Nov 17;17(12):3607–35. doi: 10.1038/s44321-025-00337-w (PMC12686462; doi:10.1038/s44321-025-00337-w)
Supplement: Supplementary file 13 — Figure EV2 Source Data [file 44321_2025_337_MOESM13_ESM.zip]

Archive with 45 entries (37 files):
- Figure EV2/
- Figure EV2/Fig EV2C_TA muscle_Laminin DAPI whole section images/
- Figure EV2/Fig EV2C_TA muscle_Laminin DAPI whole section images/Xbp1-flfl-KPC-1.png
- Figure EV2/Fig EV2C_TA muscle_Laminin DAPI whole section images/Xbp1-flfl-KPC-2.png
- Figure EV2/Fig EV2C_TA muscle_Laminin DAPI whole section images/Xbp1-flfl-KPC-3.png
- Figure EV2/Fig EV2C_TA muscle_Laminin DAPI whole section images/Xbp1-flfl-PBS-1.png
- Figure EV2/Fig EV2C_TA muscle_Laminin DAPI whole section images/Xbp1-flfl-PBS-2.png
- Figure EV2/Fig EV2C_TA muscle_Laminin DAPI whole section images/Xbp1-flfl-PBS-3.png
- Figure EV2/Fig EV2C_TA muscle_Laminin DAPI whole section images/Xbp1-mKO-KPC-1.png
- Figure EV2/Fig EV2C_TA muscle_Laminin DAPI whole section images/Xbp1-mKO-KPC-2.png
- Figure EV2/Fig EV2C_TA muscle_Laminin DAPI whole section images/Xbp1-mKO-KPC-3.png
- Figure EV2/Fig EV2C_TA muscle_Laminin DAPI whole section images/Xbp1-mKO-PBS-1.png
- Figure EV2/Fig EV2C_TA muscle_Laminin DAPI whole section images/Xbp1-mKO-PBS-2.png
- Figure EV2/Fig EV2C_TA muscle_Laminin DAPI whole section images/Xbp1-mKO-PBS-3.png
- Figure EV2/Fig EV2D_Soleus muscle_Laminin DAPI whole section images/
- Figure EV2/Fig EV2D_Soleus muscle_Laminin DAPI whole section images/Xbp1-flfl-KPC-1.tif
- Figure EV2/Fig EV2D_Soleus muscle_Laminin DAPI whole section images/Xbp1-flfl-KPC-2.tif
- Figure EV2/Fig EV2D_Soleus muscle_Laminin DAPI whole section images/Xbp1-flfl-KPC-3.tif
- Figure EV2/Fig EV2D_Soleus muscle_Laminin DAPI whole section images/Xbp1-flfl-PBS-1.tif
- Figure EV2/Fig EV2D_Soleus muscle_Laminin DAPI whole section images/Xbp1-flfl-PBS-2.tif
- Figure EV2/Fig EV2D_Soleus muscle_Laminin DAPI whole section images/Xbp1-flfl-PBS-3.tif
- Figure EV2/Fig EV2D_Soleus muscle_Laminin DAPI whole section images/Xbp1-mKO-KPC-1.tif
- Figure EV2/Fig EV2D_Soleus muscle_Laminin DAPI whole section images/Xbp1-mKO-KPC-2.tif
- Figure EV2/Fig EV2D_Soleus muscle_Laminin DAPI whole section images/Xbp1-mKO-KPC-3.tif
- Figure EV2/Fig EV2D_Soleus muscle_Laminin DAPI whole section images/Xbp1-mKO-PBS-1.tif
- Figure EV2/Fig EV2D_Soleus muscle_Laminin DAPI whole section images/Xbp1-mKO-PBS-2.tif
- Figure EV2/Fig EV2D_Soleus muscle_Laminin DAPI whole section images/Xbp1-mKO-PBS-3.tif
- Figure EV2/Fig EV2E_TA and Soleus muscle_HE staining/
- Figure EV2/Fig EV2E_TA and Soleus muscle_HE staining/Fig EV2E soleus muscle_HE staining_Representative images/
- Figure EV2/Fig EV2E_TA and Soleus muscle_HE staining/Fig EV2E soleus muscle_HE staining_Representative images/Xbp1-flfl-KPC.tif
- Figure EV2/Fig EV2E_TA and Soleus muscle_HE staining/Fig EV2E soleus muscle_HE staining_Representative images/Xbp1-flfl-PBS.tif
- Figure EV2/Fig EV2E_TA and Soleus muscle_HE staining/Fig EV2E soleus muscle_HE staining_Representative images/Xbp1-mko-KPC.tif
- Figure EV2/Fig EV2E_TA and Soleus muscle_HE staining/Fig EV2E soleus muscle_HE staining_Representative images/Xbp1-mko-PBS.tif
- Figure EV2/Fig EV2E_TA and Soleus muscle_HE staining/Fig EV2E TA muscle_HE staining_Representative images/
- Figure EV2/Fig EV2E_TA and Soleus muscle_HE staining/Fig EV2E TA muscle_HE staining_Representative images/Xbp1-flfl-KPC.tif
- Figure EV2/Fig EV2E_TA and Soleus muscle_HE staining/Fig EV2E TA muscle_HE staining_Representative images/Xbp1-flfl-PBS.tif
- Figure EV2/Fig EV2E_TA and Soleus muscle_HE staining/Fig EV2E TA muscle_HE staining_Representative images/Xbp1-mKO-KPC.tif
- Figure EV2/Fig EV2E_TA and Soleus muscle_HE staining/Fig EV2E TA muscle_HE staining_Representative images/Xbp1-mKO-PBS.tif
- Figure EV2/Fig EV2F_Sirius Red staining_Representative images/
- Figure EV2/Fig EV2F_Sirius Red staining_Representative images/Xbp1-flfl-KPC.tif
- Figure EV2/Fig EV2F_Sirius Red staining_Representative images/Xbp1-flfl-PBS.tif
- Figure EV2/Fig EV2F_Sirius Red staining_Representative images/Xbp1-mKO-KPC.tif
- Figure EV2/Fig EV2F_Sirius Red staining_Representative images/Xbp1-mKO-PBS.tif
- Figure EV2/Fig EV2_A-B_Quantification/
- Figure EV2/Fig EV2_A-B_Quantification/Fig EV2_A-B_Quantification.xlsx
