# Supplementary material for: The canonical ER stress IRE1α/XBP1 pathway mediates skeletal muscle wasting during pancreatic cancer cachexia
Source: EMBO Mol Med. 2025 Nov 17;17(12):3607–35. doi: 10.1038/s44321-025-00337-w (PMC12686462; doi:10.1038/s44321-025-00337-w)
Supplement: Supplementary file 13 — Figure EV2 Source Data [file 44321_2025_337_MOESM13_ESM.zip › Figure EV2/Fig EV2_A-B_Quantification/Fig EV2_A-B_Quantification.xlsx]

## Sheet: Sheet1
		Fig EV2A			Xbp1 exon2 mRNA levels (fold change)
		Xbp1fl/fl	Xbp1mko		Unpaired t test
		1.09	0.29		P value	0.0111
		1.03	0.31		P value summary	*
		1.62	0.18		Significantly different (P < 0.05)?	Yes
		0.55	0.31		One- or two-tailed P value?	Two-tailed
					t, df	t=3.618, df=6
		Fig EV2A			Initial body weight (g)
		Xbp1fl/fl	Xbp1mko		Unpaired t test
		19.5	18.1		P value	0.2662
		20.7	19.9		P value summary	ns
		23.1	19.6		Significantly different (P < 0.05)?	No
		21.4	17.8		One- or two-tailed P value?	Two-tailed
		20.7	21.1		t, df	t=1.135, df=27
		22.3	20.4
		19.4	20.4
		19.6	23
		21.9	19.5
		19.6	20.9
		21.6	20.8
		22.2	22.3
		21.1	20.4
		20	21.8
		21.6
