# Supplementary material for: The canonical ER stress IRE1α/XBP1 pathway mediates skeletal muscle wasting during pancreatic cancer cachexia
Source: EMBO Mol Med. 2025 Nov 17;17(12):3607–35. doi: 10.1038/s44321-025-00337-w (PMC12686462; doi:10.1038/s44321-025-00337-w)
Supplement: Supplementary file 14 — Figure EV4 Source Data [file 44321_2025_337_MOESM14_ESM.zip]

Archive with 8 entries (6 files):
- Figure EV4/
- Figure EV4/Fig EV4A_Western blot images/
- Figure EV4/Fig EV4A_Western blot images/CHOP.tif
- Figure EV4/Fig EV4A_Western blot images/Fig EV4A_Western blot.pptx
- Figure EV4/Fig EV4A_Western blot images/IRE1a.tif
- Figure EV4/Fig EV4A_Western blot images/PERK.tif
- Figure EV4/Fig EV4A_Western blot images/Ponceau Stain.tif
- Figure EV4/Fig EV4B_Quantification.xlsx
