# Supplementary material for: The canonical ER stress IRE1α/XBP1 pathway mediates skeletal muscle wasting during pancreatic cancer cachexia
Source: EMBO Mol Med. 2025 Nov 17;17(12):3607–35. doi: 10.1038/s44321-025-00337-w (PMC12686462; doi:10.1038/s44321-025-00337-w)
Supplement: Supplementary file 14 — Figure EV4 Source Data [file 44321_2025_337_MOESM14_ESM.zip › Figure EV4/Fig EV4B_Quantification.xlsx]

## Sheet: Sheet1
			Fig EV4B		Protein levels (fold change)
		IRE1a		Xbp1fl/fl				Xbp1mko					Tukey's multiple comparisons test	Predicted (LS) mean diff.	95.00% CI of diff.	Below threshold?	Summary	Adjusted P Value
			PBS	0.452094	1.02195	1.52595		3.24567	6.55009	7.85525
			KPC	3.36554	4.35521	5.6724	4.01431	9.56958	7.3526	9.29371	9.44355		PBS:Xbp1fl/fl vs. PBS:Xbp1mko	-4.884	-8.234 to -1.533	Yes	**	0.0056
													PBS:Xbp1fl/fl vs. KPC:Xbp1fl/fl	-3.352	-6.486 to -0.2178	Yes	*	0.0356
													PBS:Xbp1fl/fl vs. KPC:Xbp1mko	-7.915	-11.05 to -4.781	Yes	****	<0.0001
													PBS:Xbp1mko vs. KPC:Xbp1fl/fl	1.532	-1.602 to 4.666	No	ns	0.475
													PBS:Xbp1mko vs. KPC:Xbp1mko	-3.031	-6.165 to 0.1029	No	ns	0.0586
													KPC:Xbp1fl/fl vs. KPC:Xbp1mko	-4.563	-7.465 to -1.661	Yes	**	0.0033
		PERK		Xbp1fl/fl				Xbp1mko					Tukey's multiple comparisons test	Predicted (LS) mean diff.	95.00% CI of diff.	Below threshold?	Summary	Adjusted P Value
			PBS	1.55194	0.915651	0.532406		1.56065	1.60872	1.24038
			KPC	0.352731	0.350195	0.453509	0.992414	0.63833	0.557647	0.702265	1.2873		PBS:Xbp1fl/fl vs. PBS:Xbp1mko	-0.4699	-1.344 to 0.4046	No	ns	0.3992
													PBS:Xbp1fl/fl vs. KPC:Xbp1fl/fl	0.4628	-0.3552 to 1.281	No	ns	0.3585
													PBS:Xbp1fl/fl vs. KPC:Xbp1mko	0.2036	-0.6144 to 1.022	No	ns	0.8698
													PBS:Xbp1mko vs. KPC:Xbp1fl/fl	0.9327	0.1147 to 1.751	Yes	*	0.0253
													PBS:Xbp1mko vs. KPC:Xbp1mko	0.6735	-0.1445 to 1.492	No	ns	0.1167
													KPC:Xbp1fl/fl vs. KPC:Xbp1mko	-0.2592	-1.017 to 0.4982	No	ns	0.7272
		CHOP		Xbp1fl/fl				Xbp1mko					Tukey's multiple comparisons test	Predicted (LS) mean diff.	95.00% CI of diff.	Below threshold?	Summary	Adjusted P Value
			PBS	1.21192	0.855725	0.932359		1.08169	1.05308	0.58296
			KPC	1.90093	1.76995	2.48158	1.763	2.04651	0.987252	1.50988	2.05272		PBS:Xbp1fl/fl vs. PBS:Xbp1mko	0.09409	-0.8252 to 1.013	No	ns	0.9887
													PBS:Xbp1fl/fl vs. KPC:Xbp1fl/fl	-0.9789	-1.839 to -0.1189	Yes	*	0.0255
													PBS:Xbp1fl/fl vs. KPC:Xbp1mko	-0.6491	-1.509 to 0.2109	No	ns	0.1604
													PBS:Xbp1mko vs. KPC:Xbp1fl/fl	-1.073	-1.933 to -0.2130	Yes	*	0.015
													PBS:Xbp1mko vs. KPC:Xbp1mko	-0.7432	-1.603 to 0.1168	No	ns	0.0962
													KPC:Xbp1fl/fl vs. KPC:Xbp1mko	0.3298	-0.4664 to 1.126	No	ns	0.6019
