# Supplementary material for: The canonical ER stress IRE1α/XBP1 pathway mediates skeletal muscle wasting during pancreatic cancer cachexia
Source: EMBO Mol Med. 2025 Nov 17;17(12):3607–35. doi: 10.1038/s44321-025-00337-w (PMC12686462; doi:10.1038/s44321-025-00337-w)
Supplement: Supplementary file 15 — Figure EV5 Source Data [file 44321_2025_337_MOESM15_ESM.zip]

Archive with 27 entries (17 files):
- Figure EV5/
- Figure EV5/Fig EV5A-Quantification/
- Figure EV5/Fig EV5A-Quantification/Fig EV5A-Quantification.xlsx
- Figure EV5/Fig EV5B_Western blot/
- Figure EV5/Fig EV5B_Western blot/Fig EV5B Western blot.pptx
- Figure EV5/Fig EV5B_Western blot/Western GAPDH.tif
- Figure EV5/Fig EV5B_Western blot/Western sXBP1.tif
- Figure EV5/Fig EV5C-D_Quantification/
- Figure EV5/Fig EV5C-D_Quantification/Fig EV5C-D_Quantification.xlsx
- Figure EV5/Fig EV5E-F_Western blot/
- Figure EV5/Fig EV5E-F_Western blot/Fig EV5E Western blot.pptx
- Figure EV5/Fig EV5E-F_Western blot/Fig EV5F Quantification.xlsx
- Figure EV5/Fig EV5E-F_Western blot/Western GAPDH.tif
- Figure EV5/Fig EV5E-F_Western blot/Western sXBP1.tif
- Figure EV5/Fig EV5G-I_Tumor histology/
- Figure EV5/Fig EV5G-I_Tumor histology/Fig EV5G H&E staining tumor sections_Representative images/
- Figure EV5/Fig EV5G-I_Tumor histology/Fig EV5G H&E staining tumor sections_Representative images/H&E staining_4u8C KPC tumor.tif
- Figure EV5/Fig EV5G-I_Tumor histology/Fig EV5G H&E staining tumor sections_Representative images/H&E staining_Vehicle KPC tumor.tif
- Figure EV5/Fig EV5G-I_Tumor histology/Fig EV5G Ki67 staining tumor sections_Representative images/
- Figure EV5/Fig EV5G-I_Tumor histology/Fig EV5G Ki67 staining tumor sections_Representative images/Ki67 staining_4u8C KPC tumor.tif
- Figure EV5/Fig EV5G-I_Tumor histology/Fig EV5G Ki67 staining tumor sections_Representative images/Ki67 staining_Vehicle KPC tumor.tif
- Figure EV5/Fig EV5G-I_Tumor histology/Fig EV5I-Quantification.xlsx
- Figure EV5/Fig EV5J_TA muscle H&E staining/
- Figure EV5/Fig EV5J_TA muscle H&E staining/Fig EV5J H&E staining representative images/
- Figure EV5/Fig EV5J_TA muscle H&E staining/Fig EV5J H&E staining representative images/4u8C-KPC tumor-bearing.tif
- Figure EV5/Fig EV5J_TA muscle H&E staining/Fig EV5J H&E staining representative images/PBS-injected.tif
- Figure EV5/Fig EV5J_TA muscle H&E staining/Fig EV5J H&E staining representative images/Vehicle-KPC tumor-bearing.tif
