# Supplementary material for: The canonical ER stress IRE1α/XBP1 pathway mediates skeletal muscle wasting during pancreatic cancer cachexia
Source: EMBO Mol Med. 2025 Nov 17;17(12):3607–35. doi: 10.1038/s44321-025-00337-w (PMC12686462; doi:10.1038/s44321-025-00337-w)
Supplement: Supplementary file 15 — Figure EV5 Source Data [file 44321_2025_337_MOESM15_ESM.zip › Figure EV5/Fig EV5A-Quantification/Fig EV5A-Quantification.xlsx]

## Sheet: Sheet1
		Fig EV5 A	Number of cells (proliferation assay)
											Day 2				Day 5
			DMSO			4u8c					Unpaired t test				Unpaired t test
		0	0.20476	0.23751	0.2219	0.2066	0.20079	0.1732			P value	0.291			P value	0.0008
		2	1.39953	1.47372	1.4284	1.3913	1.43554	1.2016			P value summary	ns			P value summary	***
		5	3.26226	3.10658	3.16663	2.61262	2.70194	2.57097			Significantly different (P < 0.05)?	No			Significantly different (P < 0.05)?	Yes
											One- or two-tailed P value?	Two-tailed			One- or two-tailed P value?	Two-tailed
											t, df	t=1.215, df=4			t, df	t=9.234, df=4
