# Supplementary material for: The canonical ER stress IRE1α/XBP1 pathway mediates skeletal muscle wasting during pancreatic cancer cachexia
Source: EMBO Mol Med. 2025 Nov 17;17(12):3607–35. doi: 10.1038/s44321-025-00337-w (PMC12686462; doi:10.1038/s44321-025-00337-w)
Supplement: Supplementary file 15 — Figure EV5 Source Data [file 44321_2025_337_MOESM15_ESM.zip › Figure EV5/Fig EV5C-D_Quantification/Fig EV5C-D_Quantification.xlsx]

## Sheet: Sheet1
		Fig EV5C	Tumor-free BW (g)
		PBS	KPC	KPC-4u8C					Tukey's multiple comparisons test	Mean Diff.	95.00% CI of diff.	Below threshold?	Summary	Adjusted P Value
		25.5	19.62	18.94					PBS vs. KPC	4.948	1.461 to 8.434	Yes	**	0.0077	A-B
		24.4	21.68	19.03					PBS vs. KPC-4u8C	5.359	2.051 to 8.667	Yes	**	0.0033	A-C
		24.2	21.83	19					KPC vs. KPC-4u8C	0.4115	-2.896 to 3.719	No	ns	0.9383	B-C
		28.6	19.78	23.43
				21.18
		Fig EV5D	Muscle wet weight (mg/g tumor-free BW)
									TA muscle
			PBS						Tukey's multiple comparisons test	Mean Diff.	95.00% CI of diff.	Below threshold?	Summary	Adjusted P Value
	Muscle	TA	1.93333	1.89344	1.94628	2.00874			PBS vs. KPC	0.3967	0.1340 to 0.6595	Yes	**	0.0052	A-B
		Quad	7.93529	7.60451	8.1157	8.87063			PBS vs. KPC-4u8C	0.09776	-0.1515 to 0.3470	No	ns	0.5496	A-C
		GA	5.27059	5.22131	5.28719	5.88986			KPC vs. KPC-4u8C	-0.299	-0.5482 to -0.04973	Yes	*	0.0204	B-C
			KPC						Quad muscle
		TA	1.57747	1.73155	1.31919	1.56665			Tukey's multiple comparisons test	Mean Diff.	95.00% CI of diff.	Below threshold?	Summary	Adjusted P Value
		Quad	6.60296	6.83013	5.43819	6.52771			PBS vs. KPC	1.782	0.7930 to 2.771	Yes	**	0.0015	A-B
		GA	4.53109	4.85844	3.91144	4.5923			PBS vs. KPC-4u8C	0.4601	-0.4779 to 1.398	No	ns	0.4042	A-C
									KPC vs. KPC-4u8C	-1.322	-2.260 to -0.3836	Yes	**	0.008	B-C
			KPC-4u8C
		TA	2.03274	1.92591	1.77632	1.86513	1.63834		GA muscle
		Quad	7.34952	8.30531	7.69737	7.59923	7.40557		Tukey's multiple comparisons test	Mean Diff.	95.00% CI of diff.	Below threshold?	Summary	Adjusted P Value
		GA	4.76241	5.48607	5.12368	4.88263	4.68366		PBS vs. KPC	0.9439	0.2717 to 1.616	Yes	**	0.0082	A-B
									PBS vs. KPC-4u8C	0.4295	-0.2082 to 1.067	No	ns	0.2045	A-C
									KPC vs. KPC-4u8C	-0.5144	-1.152 to 0.1234	No	ns	0.1174	B-C
