# Supplementary material for: The canonical ER stress IRE1α/XBP1 pathway mediates skeletal muscle wasting during pancreatic cancer cachexia
Source: EMBO Mol Med. 2025 Nov 17;17(12):3607–35. doi: 10.1038/s44321-025-00337-w (PMC12686462; doi:10.1038/s44321-025-00337-w)
Supplement: Supplementary file 15 — Figure EV5 Source Data [file 44321_2025_337_MOESM15_ESM.zip › Figure EV5/Fig EV5E-F_Western blot/Fig EV5F Quantification.xlsx]

## Sheet: Sheet1
	Fig EV5F	sXBP1 Protein levels (fold change)
		KPC	KPC-4u8C			Unpaired t test
		1.30002	0.459881			P value	0.0106
		1.25025	0.342276			P value summary	*
		0.889588	0.14637			Significantly different (P < 0.05)?	Yes
		0.560148	0.43426			One- or two-tailed P value?	Two-tailed
			0.604757			t, df	t=3.457, df=7
