# Supplementary material for: The canonical ER stress IRE1α/XBP1 pathway mediates skeletal muscle wasting during pancreatic cancer cachexia
Source: EMBO Mol Med. 2025 Nov 17;17(12):3607–35. doi: 10.1038/s44321-025-00337-w (PMC12686462; doi:10.1038/s44321-025-00337-w)
Supplement: Supplementary file 15 — Figure EV5 Source Data [file 44321_2025_337_MOESM15_ESM.zip › Figure EV5/Fig EV5G-I_Tumor histology/Fig EV5I-Quantification.xlsx]

## Sheet: Sheet1
		Fig EV5I	Ki67+ cells/mm2
		KPC	KPC-4u8C		Unpaired t test
		2558.93	1487.49		P value	0.6379
		1816.3	1726.83		P value summary	ns
		1474.07	2299.45		Significantly different (P < 0.05)?	No
		1330.91	1366.7		One- or two-tailed P value?	Two-tailed
			1319.73		t, df	t=0.4919, df=7
